# Supplementary material for: Found and Lost: The Fates of Horizontally Acquired Genes in Arthropod-Symbiotic Spiroplasma
Source: Genome Biol Evol. 2015 Aug 8;7(9):2458–72. doi: 10.1093/gbe/evv160 (PMC4607517; doi:10.1093/gbe/evv160)
Supplement: Supplementary Data [file supp_evv160_tableS1_accession_v_1.xls]

## Sheet: 16S
Accession	Organism
AM285316	Spiroplasma citri GII3-3X
DQ319068	Spiroplasma kunkelii CR2-3x
AY325304	Spiroplasma melliferum strain BC-3
NR_043178	Spiroplasma phoeniceum P40
NR_025705	Spiroplasma insolitum M55
NR_043177	Spiroplasma penaei SHRIMP
NR_044672	Spiroplasma poulsonii DW-1
NR_104721	Spiroplasma leucomae SMA
AY189312	Spiroplasma sp. 277F
CP005077	Spiroplasma chrysopicola DF-1
CP005078	Spiroplasma syrphidicola EA-1
AY189314	Spiroplasma sp. TAAS-1
EF491664	Spiroplasma sp. BARC 1357
EF491665	Spiroplasma sp. BARC 2649
JX898939	Spiroplasma mirum ATCC 29335
CP011855	Spiroplasma atrichopogonis GNAT3597
CP011856	Spiroplasma eriocheiris TDA-040725-5
GU993267	Spiroplasma apis B31
NR_025701	Spiroplasma culicicola AES-1
HM037992	Spiroplasma taiwanense CT-1
NR_025702	Spiroplasma diminutum CUAS-1
NR_025710	Spiroplasma sabaudiense Ar-1343
NC_005364	Mycoplasma mycoides
NR_028860	Entomoplasma lucivorax PIPN-2
NR_025676	Entomoplasma luminosum PIMN-1
DQ514607	Entomoplasma melaleucae M1
NC_006055	Mesoplasma florum
GU585671	Spiroplasma ixodetis Y32
GU993266	Spiroplasma platyhelix PALS-1
NC_010163	Acholeplasma laidlawii PG-8A

## Sheet: celA
Accession	Organism
AKM53629	Spiroplasma eriocheiris
AKM52676	Spiroplasma atrichopogonis
WP_004029057	Spiroplasma melliferum
WP_016338489	Spiroplasma chrysopicola
WP_027062956	Mesoplasma seiffertii
WP_024863436	Entomoplasma somnilux
WP_023789929	Spiroplasma apis
AHI54206	Spiroplasma sabaudiense Ar-1343
AHI52581	Spiroplasma culicicola AES-1
AHI52595	Spiroplasma culicicola AES-1
WP_019616872	Psychromonas ossibalaenae
WP_028857281	Psychrilyobacter atlanticus
AKM53704	Spiroplasma eriocheiris
WP_013275103	Thermosediminibacter oceani
WP_026566835	Bacillus sp. UNC41MFS5
WP_001023570	Bacillus cereus
CDO03735	Oceanobacillus picturae
WP_022794169	Marinococcus halotolerans
CEI80950	Oceanobacillus oncorhynchi
GAD12288	Geobacillus kaustophilus GBlys
WP_026695627	Bacillus kribbensis
WP_002598372	Clostridium colicanis
WP_010990040	Listeria monocytogenes
WP_002903653	Streptococcus sanguinis
WP_010581543	Lactobacillus vini
WP_033162906	Sharpea azabuensis
WP_016509589	Exiguobacterium sp. S17
WP_002607635	Clostridium innocuum
WP_008686887	Eubacterium sp. 3_1_31
WP_031577406	Proteiniclasticum ruminis
WP_016250493	Enterococcus cecorum
AIR04851	Cedecea neteri
WP_006507042	Catenibacterium mitsuokai
WP_023392410	Abiotrophia defectiva

## Sheet: sgaA
Accession	Organism
AKM54536	Spiroplasma eriocheiris
AKM53369	Spiroplasma atrichopogonis
WP_004027770	Spiroplasma melliferum
WP_014035117	Mycoplasma putrefaciens
WP_011166583	Mycoplasma mycoides
ACU78345	Mycoplasma mycoides subsp. capri str. GM12
WP_029512174	Mesoplasma grammopterae
WP_024863679	Entomoplasma somnilux
WP_025734819	Entomoplasma luminosum
WP_022934572	Mycoplasma moatsii
AKM54396	Spiroplasma eriocheiris
WP_027333396	Mycoplasma glycophilum
WP_012859629	Sebaldella termitidis
WP_012859613	Sebaldella termitidis
WP_026748767	Leptotrichia trevisanii
WP_018374287	Streptococcus merionis
WP_019165934	Staphylococcus delphini
KGL37917	Listeriaceae bacterium FSL A5-0281
WP_010054148	Carnobacterium maltaromaticum
EUJ31671	Listeria floridensis FSL S10-1187
WP_012751539	Mycoplasma conjunctivae
WP_002557450	Mycoplasma flocculare
WP_011290206	Mycoplasma hyopneumoniae
WP_025755322	Mycoplasma cricetuli
WP_013302277	Mycoplasma hyorhinis
WP_027631413	Clostridium hydrogeniformans
WP_005362134	Eubacterium ventriosum
WP_024728839	Clostridiales bacterium VE202-09
