# Supplementary material for: Found and Lost: The Fates of Horizontally Acquired Genes in Arthropod-Symbiotic Spiroplasma
Source: Genome Biol Evol. 2015 Aug 8;7(9):2458–72. doi: 10.1093/gbe/evv160 (PMC4607517; doi:10.1093/gbe/evv160)
Supplement: Supplementary Data [file supp_evv160_tableS2_OrthoMCL_v_1.xls]

## Sheet: all
Cluster	Genome	Protein	Contig	Order	Start	End	Size	Strand	Gene	Product
0	CC	KIH78275	JTLV01000011	4	2378	2524	147	-1	NA	putative transposase, family 2
0	CC	KIH78276	JTLV01000011	5	2685	3212	528	-1	NA	putative transposase, family 1
0	CC	KIH78296	JTLV01000010	11	6581	6727	147	-1	NA	putative transposase, family 2
0	CC	KIH78297	JTLV01000010	12	6964	7416	453	-1	NA	putative transposase, family 1
0	CC	KIH78306	JTLV01000010	21	15078	15224	147	-1	NA	putative transposase, family 2
0	CC	KIH78307	JTLV01000010	22	15461	15913	453	-1	NA	putative transposase, family 1
0	CC	KIH78314	JTLV01000010	29	19356	19502	147	-1	NA	putative transposase, family 2
0	CC	KIH78315	JTLV01000010	30	19739	20110	372	-1	NA	putative transposase, family 1
0	CC	KIH78316	JTLV01000010	31	20346	20492	147	-1	NA	putative transposase, family 2
0	CC	KIH78317	JTLV01000010	32	20729	21181	453	-1	NA	putative transposase, family 1
0	CC	KIH78323	JTLV01000010	38	28418	28564	147	-1	NA	putative transposase, family 2
0	CC	KIH78324	JTLV01000010	39	28801	29253	453	-1	NA	putative transposase, family 1
0	CC	KIH78336	JTLV01000009	3	2355	2774	420	1	NA	putative transposase, family 1
0	CC	KIH78338	JTLV01000009	5	3963	4109	147	-1	NA	putative transposase, family 2
0	CC	KIH78342	JTLV01000009	9	8039	8185	147	-1	NA	putative transposase, family 2
0	CC	KIH78343	JTLV01000009	10	8420	8872	453	1	NA	putative transposase, family 1
0	CC	KIH78344	JTLV01000009	11	9109	9255	147	1	NA	putative transposase, family 2
0	CC	KIH78347	JTLV01000009	14	10123	10575	453	1	NA	putative transposase, family 1
0	CC	KIH78348	JTLV01000009	15	10812	10958	147	1	NA	putative transposase, family 2
0	CC	KIH78349	JTLV01000009	16	13416	13868	453	1	NA	putative transposase, family 1
0	CC	KIH78350	JTLV01000009	17	14105	14251	147	1	NA	putative transposase, family 2
0	CC	KIH78351	JTLV01000009	18	16709	17161	453	1	NA	putative transposase, family 1
0	CC	KIH78352	JTLV01000009	19	17397	17543	147	1	NA	putative transposase, family 2
0	CC	KIH78373	JTLV01000009	40	43936	44388	453	1	NA	putative transposase, family 1
0	CC	KIH78377	JTLV01000009	44	47789	47923	135	-1	NA	putative transposase, family 2
0	CC	KIH78378	JTLV01000009	45	48846	48992	147	-1	NA	putative transposase, family 2
0	CC	KIH78379	JTLV01000009	46	49229	49681	453	-1	NA	putative transposase, family 1
0	CC	KIH78381	JTLV01000009	48	50361	50813	453	1	NA	putative transposase, family 1
0	CC	KIH78382	JTLV01000009	49	51050	51196	147	1	NA	putative transposase, family 2
0	CC	KIH78390	JTLV01000009	57	57053	57505	453	1	NA	putative transposase, family 1
0	CC	KIH78391	JTLV01000009	58	57733	57879	147	1	NA	putative transposase, family 2
0	CC	KIH78394	JTLV01000009	61	61505	61651	147	-1	NA	putative transposase, family 2
0	CC	KIH78395	JTLV01000009	62	61888	62340	453	-1	NA	putative transposase, family 1
0	CC	KIH78410	JTLV01000009	77	71202	71348	147	-1	NA	putative transposase, family 2
0	CC	KIH78411	JTLV01000009	78	71585	72037	453	-1	NA	putative transposase, family 1
0	CC	KIH78416	JTLV01000009	83	74081	74533	453	1	NA	putative transposase, family 1
0	CC	KIH78417	JTLV01000009	84	74770	74916	147	1	NA	putative transposase, family 2
0	CC	KIH78422	JTLV01000009	89	76650	77102	453	1	NA	putative transposase, family 1
0	CC	KIH78423	JTLV01000009	90	77339	77485	147	1	NA	putative transposase, family 2
0	CC	KIH78431	JTLV01000009	98	83030	83176	147	-1	NA	putative transposase, family 2
0	CC	KIH78432	JTLV01000009	99	83413	83865	453	-1	NA	putative transposase, family 1
0	CC	KIH78434	JTLV01000009	101	85126	85578	453	1	NA	putative transposase, family 1
0	CC	KIH78465	JTLV01000008	12	15459	15605	147	-1	NA	putative transposase, family 2
0	CC	KIH78466	JTLV01000008	13	15935	16081	147	-1	NA	putative transposase, family 2
0	CC	KIH78467	JTLV01000008	14	16318	16770	453	-1	NA	putative transposase, family 1
0	CC	KIH78481	JTLV01000008	28	29911	30057	147	1	NA	putative transposase, family 2
0	CC	KIH78489	JTLV01000008	36	32728	33180	453	1	NA	putative transposase, family 1
0	CC	KIH78490	JTLV01000008	37	33417	33563	147	1	NA	putative transposase, family 2
0	CC	KIH78497	JTLV01000008	44	39761	40213	453	1	NA	putative transposase, family 1
0	CC	KIH78498	JTLV01000008	45	40450	40596	147	1	NA	putative transposase, family 2
0	CC	KIH78510	JTLV01000008	57	47825	48277	453	1	NA	putative transposase, family 1
0	CC	KIH78511	JTLV01000008	58	48514	48660	147	1	NA	putative transposase, family 2
0	CC	KIH78532	JTLV01000008	79	63230	63682	453	1	NA	putative transposase, family 1
0	CC	KIH78533	JTLV01000008	80	63919	64065	147	1	NA	putative transposase, family 2
0	CC	KIH78534	JTLV01000008	81	64262	64408	147	-1	NA	putative transposase, family 2
0	CC	KIH78535	JTLV01000008	82	64645	65097	453	-1	NA	putative transposase, family 1
0	CC	KIH78546	JTLV01000008	93	75731	76183	453	1	NA	putative transposase, family 1
0	CC	KIH78547	JTLV01000008	94	76420	76566	147	1	NA	putative transposase, family 2
0	CC	KIH78564	JTLV01000008	111	89206	89352	147	-1	NA	putative transposase, family 2
0	CC	KIH78565	JTLV01000008	112	89589	90041	453	-1	NA	putative transposase, family 1
0	CC	KIH78573	JTLV01000008	120	95429	95575	147	-1	NA	putative transposase, family 2
0	CC	KIH78574	JTLV01000008	121	95812	96264	453	-1	NA	putative transposase, family 1
0	CC	KIH78578	JTLV01000008	125	100497	100643	147	-1	NA	putative transposase, family 2
0	CC	KIH78579	JTLV01000008	126	100880	101332	453	-1	NA	putative transposase, family 1
0	CC	KIH78609	JTLV01000008	156	128516	128644	129	-1	NA	putative transposase, family 2
0	CC	KIH78610	JTLV01000008	157	128881	129333	453	-1	NA	putative transposase, family 1
0	CC	KIH78635	JTLV01000008	182	144466	144918	453	-1	NA	putative transposase, family 1
0	CC	KIH78636	JTLV01000008	183	145347	145799	453	1	NA	putative transposase, family 1
0	CC	KIH78637	JTLV01000008	184	146036	146182	147	1	NA	putative transposase, family 2
0	CC	KIH78641	JTLV01000008	188	148829	148975	147	-1	NA	putative transposase, family 2
0	CC	KIH78642	JTLV01000008	189	149656	149802	147	-1	NA	putative transposase, family 2
0	CC	KIH78643	JTLV01000008	190	150039	150491	453	-1	NA	putative transposase, family 1
0	CC	KIH78648	JTLV01000008	195	156858	157310	453	1	NA	putative transposase, family 1
0	CC	KIH78649	JTLV01000008	196	157547	157693	147	1	NA	putative transposase, family 2
0	CC	KIH78650	JTLV01000008	197	158241	158387	147	-1	NA	putative transposase, family 2
0	CC	KIH78651	JTLV01000008	198	158624	159076	453	-1	NA	putative transposase, family 1
0	CC	KIH78654	JTLV01000008	201	161218	161556	339	-1	NA	putative transposase, family 1
0	CC	KIH78670	JTLV01000007	10	9897	10256	360	1	NA	putative transposase, family 1
0	CC	KIH78671	JTLV01000007	11	10505	10651	147	1	NA	putative transposase, family 2
0	CC	KIH78673	JTLV01000007	13	11199	11345	147	-1	NA	putative transposase, family 2
0	CC	KIH78674	JTLV01000007	14	11643	12035	393	-1	NA	putative transposase, family 1
0	CC	KIH78691	JTLV01000007	31	23141	23287	147	-1	NA	putative transposase, family 2
0	CC	KIH78692	JTLV01000007	32	23524	23976	453	-1	NA	putative transposase, family 1
0	CC	KIH78694	JTLV01000007	34	26583	26729	147	-1	NA	putative transposase, family 2
0	CC	KIH78695	JTLV01000007	35	26966	27418	453	-1	NA	putative transposase, family 1
0	CC	KIH78736	JTLV01000006	16	11865	12317	453	1	NA	putative transposase, family 1
0	CC	KIH78737	JTLV01000006	17	12553	12699	147	1	NA	putative transposase, family 2
0	CC	KIH78758	JTLV01000006	38	37904	38236	333	1	NA	putative transposase, family 1
0	CC	KIH78761	JTLV01000006	41	39832	40284	453	1	NA	putative transposase, family 1
0	CC	KIH78762	JTLV01000006	42	40521	40667	147	1	NA	putative transposase, family 2
0	CC	KIH78767	JTLV01000006	47	45778	45924	147	-1	NA	putative transposase, family 2
0	CC	KIH78768	JTLV01000006	48	46161	46613	453	-1	NA	putative transposase, family 1
0	CC	KIH78775	JTLV01000006	55	51833	51979	147	-1	NA	putative transposase, family 2
0	CC	KIH78776	JTLV01000006	56	52216	52668	453	-1	NA	putative transposase, family 1
0	CC	KIH78780	JTLV01000006	60	54364	54816	453	1	NA	putative transposase, family 1
0	CC	KIH78781	JTLV01000006	61	55053	55199	147	1	NA	putative transposase, family 2
0	CC	KIH78787	JTLV01000006	67	58833	58979	147	-1	NA	putative transposase, family 2
0	CC	KIH78788	JTLV01000006	68	59216	59668	453	-1	NA	putative transposase, family 1
0	CC	KIH78789	JTLV01000006	69	60541	60993	453	1	NA	putative transposase, family 1
0	CC	KIH78790	JTLV01000006	70	61230	61376	147	1	NA	putative transposase, family 2
0	CC	KIH78791	JTLV01000006	71	62370	62822	453	1	NA	putative transposase, family 1
0	CC	KIH78792	JTLV01000006	72	63207	63353	147	-1	NA	putative transposase, family 2
0	CC	KIH78793	JTLV01000006	73	63590	64042	453	-1	NA	putative transposase, family 1
0	CC	KIH78803	JTLV01000006	83	74620	74766	147	-1	NA	putative transposase, family 2
0	CC	KIH78804	JTLV01000006	84	75003	75455	453	-1	NA	putative transposase, family 1
0	CC	KIH78826	JTLV01000006	106	100604	100750	147	-1	NA	putative transposase, family 2
0	CC	KIH78827	JTLV01000006	107	100987	101439	453	-1	NA	putative transposase, family 1
0	CC	KIH78848	JTLV01000006	128	117362	117814	453	1	NA	putative transposase, family 1
0	CC	KIH78849	JTLV01000006	129	118051	118197	147	1	NA	putative transposase, family 2
0	CC	KIH78871	JTLV01000006	151	137137	137283	147	-1	NA	putative transposase, family 2
0	CC	KIH78872	JTLV01000006	152	137520	137972	453	-1	NA	putative transposase, family 1
0	CC	KIH78880	JTLV01000006	160	147192	147338	147	-1	NA	putative transposase, family 2
0	CC	KIH78917	JTLV01000005	26	12994	13140	147	-1	NA	putative transposase, family 2
0	CC	KIH78918	JTLV01000005	27	13377	13829	453	-1	NA	putative transposase, family 1
0	CC	KIH78922	JTLV01000005	31	17509	17961	453	1	NA	putative transposase, family 1
0	CC	KIH78923	JTLV01000005	32	18198	18377	180	1	NA	putative transposase, family 2
0	CC	KIH78924	JTLV01000005	33	18463	18609	147	-1	NA	putative transposase, family 2
0	CC	KIH78925	JTLV01000005	34	18846	19298	453	-1	NA	putative transposase, family 1
0	CC	KIH78940	JTLV01000005	49	28496	28642	147	-1	NA	putative transposase, family 2
0	CC	KIH78941	JTLV01000005	50	28879	29331	453	-1	NA	putative transposase, family 1
0	CC	KIH78944	JTLV01000005	53	30667	30813	147	-1	NA	putative transposase, family 2
0	CC	KIH78945	JTLV01000005	54	31050	31502	453	-1	NA	putative transposase, family 1
0	CC	KIH78966	JTLV01000005	75	55917	56369	453	1	NA	putative transposase, family 1
0	CC	KIH78967	JTLV01000005	76	56606	56782	177	1	NA	putative transposase, family 2
0	CC	KIH78968	JTLV01000005	77	56903	57049	147	-1	NA	putative transposase, family 2
0	CC	KIH78969	JTLV01000005	78	57286	57738	453	-1	NA	putative transposase, family 1
0	CC	KIH78971	JTLV01000005	80	60345	60491	147	-1	NA	putative transposase, family 2
0	CC	KIH78972	JTLV01000005	81	60728	61180	453	-1	NA	putative transposase, family 1
0	CC	KIH78976	JTLV01000005	85	63240	63713	474	-1	NA	putative transposase, family 2
0	CC	KIH78977	JTLV01000005	86	63655	64074	420	-1	NA	putative transposase, family 1
0	CC	KIH78979	JTLV01000005	88	64538	64990	453	1	NA	putative transposase, family 1
0	CC	KIH78980	JTLV01000005	89	65218	65364	147	1	NA	putative transposase, family 2
0	CC	KIH79011	JTLV01000005	120	88320	88772	453	1	NA	putative transposase, family 1
0	CC	KIH79012	JTLV01000005	121	89008	89154	147	1	NA	putative transposase, family 2
0	CC	KIH79016	JTLV01000005	125	91682	91828	147	-1	NA	putative transposase, family 2
0	CC	KIH79017	JTLV01000005	126	92065	92517	453	-1	NA	putative transposase, family 1
0	CC	KIH79022	JTLV01000005	131	96763	96909	147	-1	NA	putative transposase, family 2
0	CC	KIH79023	JTLV01000005	132	97146	97598	453	-1	NA	putative transposase, family 1
0	CC	KIH79030	JTLV01000005	139	103682	104518	837	1	NA	putative transposase, family 1
0	CC	KIH79034	JTLV01000005	143	107012	107158	147	-1	NA	putative transposase, family 2
0	CC	KIH79035	JTLV01000005	144	107395	107847	453	-1	NA	putative transposase, family 1
0	CC	KIH79045	JTLV01000005	154	115630	116082	453	1	NA	putative transposase, family 1
0	CC	KIH79046	JTLV01000005	155	116319	116465	147	1	NA	putative transposase, family 2
0	CC	KIH79047	JTLV01000005	156	117013	117159	147	-1	NA	putative transposase, family 2
0	CC	KIH79048	JTLV01000005	157	117396	117791	396	-1	NA	putative transposase, family 1
0	CC	KIH79052	JTLV01000005	161	120204	120350	147	-1	NA	putative transposase, family 2
0	CC	KIH79053	JTLV01000005	162	120587	121039	453	-1	NA	putative transposase, family 1
0	CC	KIH79058	JTLV01000005	167	124747	124893	147	-1	NA	putative transposase, family 2
0	CC	KIH79059	JTLV01000005	168	125130	125582	453	-1	NA	putative transposase, family 1
0	CC	KIH79068	JTLV01000005	177	135021	135473	453	1	NA	putative transposase, family 1
0	CC	KIH79069	JTLV01000005	178	135710	135856	147	1	NA	putative transposase, family 2
0	CC	KIH79075	JTLV01000005	184	138928	139380	453	1	NA	putative transposase, family 1
0	CC	KIH79076	JTLV01000005	185	139617	139763	147	1	NA	putative transposase, family 2
0	CC	KIH79080	JTLV01000005	189	141772	141918	147	-1	NA	putative transposase, family 2
0	CC	KIH79081	JTLV01000005	190	142155	142607	453	-1	NA	putative transposase, family 1
0	CC	KIH79090	JTLV01000005	199	145398	145850	453	1	NA	putative transposase, family 1
0	CC	KIH79091	JTLV01000005	200	146087	146233	147	1	NA	putative transposase, family 2
0	CC	KIH79092	JTLV01000005	201	146430	146576	147	-1	NA	putative transposase, family 2
0	CC	KIH79093	JTLV01000005	202	146737	147264	528	-1	NA	putative transposase, family 1
0	CC	KIH79095	JTLV01000005	204	148155	148607	453	1	NA	putative transposase, family 1
0	CC	KIH79096	JTLV01000005	205	148844	148990	147	1	NA	putative transposase, family 2
0	CC	KIH79119	JTLV01000005	228	169281	169427	147	-1	NA	putative transposase, family 2
0	CC	KIH79120	JTLV01000005	229	169664	170116	453	-1	NA	putative transposase, family 1
0	CC	KIH79122	JTLV01000005	231	170683	171135	453	1	NA	putative transposase, family 1
0	CC	KIH79123	JTLV01000005	232	171372	171518	147	1	NA	putative transposase, family 2
0	CC	KIH79129	JTLV01000005	238	175930	176382	453	1	NA	putative transposase, family 1
0	CC	KIH79130	JTLV01000005	239	176619	176765	147	1	NA	putative transposase, family 2
0	CC	KIH79141	JTLV01000005	250	181500	181952	453	1	NA	putative transposase, family 1
0	CC	KIH79142	JTLV01000005	251	182189	182335	147	1	NA	putative transposase, family 2
0	CC	KIH79145	JTLV01000005	254	184907	185053	147	1	NA	putative transposase, family 2
0	CC	KIH79147	JTLV01000005	256	186232	186684	453	1	NA	putative transposase, family 1
0	CC	KIH79148	JTLV01000005	257	186921	187067	147	1	NA	putative transposase, family 2
0	CC	KIH79156	JTLV01000005	265	190866	191318	453	1	NA	putative transposase, family 1
0	CC	KIH79157	JTLV01000005	266	191555	191701	147	1	NA	putative transposase, family 2
0	CC	KIH79160	JTLV01000005	269	193589	194041	453	1	NA	putative transposase, family 1
0	CC	KIH79161	JTLV01000005	270	194278	194424	147	1	NA	putative transposase, family 2
0	CC	KIH79175	JTLV01000005	284	207152	207298	147	-1	NA	putative transposase, family 2
0	CC	KIH79176	JTLV01000005	285	207535	207987	453	-1	NA	putative transposase, family 1
0	CC	KIH79184	JTLV01000005	293	214479	214820	342	-1	NA	putative transposase, family 2
0	CC	KIH79185	JTLV01000005	294	214862	215314	453	-1	NA	putative transposase, family 1
0	CC	KIH79188	JTLV01000005	297	216929	217381	453	1	NA	putative transposase, family 1
0	CC	KIH79189	JTLV01000005	298	217618	217764	147	1	NA	putative transposase, family 2
0	CC	KIH79196	JTLV01000005	305	220989	221441	453	1	NA	putative transposase, family 1
0	CC	KIH79197	JTLV01000005	306	221678	221824	147	1	NA	putative transposase, family 2
0	CC	KIH79205	JTLV01000005	314	229408	229554	147	-1	NA	putative transposase, family 2
0	CC	KIH79206	JTLV01000005	315	229791	230243	453	-1	NA	putative transposase, family 1
0	CC	KIH79207	JTLV01000005	316	230710	231162	453	1	NA	putative transposase, family 1
0	CC	KIH79208	JTLV01000005	317	231399	231545	147	1	NA	putative transposase, family 2
0	CC	KIH79212	JTLV01000005	321	234003	234455	453	1	NA	putative transposase, family 1
0	CC	KIH79213	JTLV01000005	322	234692	234838	147	1	NA	putative transposase, family 2
0	CC	KIH79214	JTLV01000005	323	234959	235117	159	-1	NA	putative transposase, family 2
0	CC	KIH79215	JTLV01000005	324	235355	235807	453	-1	NA	putative transposase, family 1
0	CC	KIH79225	JTLV01000005	334	246656	246802	147	-1	NA	putative transposase, family 2
0	CC	KIH79226	JTLV01000005	335	247039	247491	453	-1	NA	putative transposase, family 1
0	CC	KIH79229	JTLV01000005	338	248757	249128	372	1	NA	putative transposase, family 1
0	CC	KIH79230	JTLV01000005	339	249365	249511	147	1	NA	putative transposase, family 2
0	CC	KIH79242	JTLV01000005	351	260928	261380	453	1	NA	putative transposase, family 1
0	CC	KIH79243	JTLV01000005	352	261617	261763	147	1	NA	putative transposase, family 2
0	CC	KIH79244	JTLV01000005	353	262654	263106	453	1	NA	putative transposase, family 1
0	CC	KIH79245	JTLV01000005	354	263343	263489	147	1	NA	putative transposase, family 2
0	CC	KIH79261	JTLV01000005	370	278803	278949	147	-1	NA	putative transposase, family 2
0	CC	KIH79262	JTLV01000005	371	279186	279638	453	-1	NA	putative transposase, family 1
0	CC	KIH79288	JTLV01000004	13	8819	9271	453	1	NA	putative transposase, family 1
0	CC	KIH79289	JTLV01000004	14	9508	9654	147	1	NA	putative transposase, family 2
0	CC	KIH79298	JTLV01000004	23	17031	17483	453	1	NA	putative transposase, family 1
0	CC	KIH79299	JTLV01000004	24	17625	18077	453	1	NA	putative transposase, family 1
0	CC	KIH79300	JTLV01000004	25	18314	18460	147	1	NA	putative transposase, family 2
0	CC	KIH79312	JTLV01000004	37	26068	26520	453	1	NA	putative transposase, family 1
0	CC	KIH79313	JTLV01000004	38	26757	26903	147	1	NA	putative transposase, family 2
0	CC	KIH79319	JTLV01000004	44	32093	32239	147	-1	NA	putative transposase, family 2
0	CC	KIH79320	JTLV01000004	45	32476	32928	453	-1	NA	putative transposase, family 1
0	CC	KIH79323	JTLV01000004	48	34292	34426	135	-1	NA	putative transposase, family 2
0	CC	KIH79324	JTLV01000004	49	34663	35115	453	-1	NA	putative transposase, family 1
0	CC	KIH79327	JTLV01000004	52	36477	36929	453	1	NA	putative transposase, family 1
0	CC	KIH79328	JTLV01000004	53	37166	37312	147	1	NA	putative transposase, family 2
0	CC	KIH79356	JTLV01000004	81	62283	62429	147	-1	NA	putative transposase, family 2
0	CC	KIH79357	JTLV01000004	82	62666	63118	453	-1	NA	putative transposase, family 1
0	CC	KIH79396	JTLV01000004	121	96413	96559	147	-1	NA	putative transposase, family 2
0	CC	KIH79397	JTLV01000004	122	96796	97248	453	-1	NA	putative transposase, family 1
0	CC	KIH79432	JTLV01000003	29	26433	26852	420	1	NA	putative transposase, family 1
0	CC	KIH79433	JTLV01000003	30	26794	27267	474	1	NA	putative transposase, family 2
0	CC	KIH79437	JTLV01000003	34	29486	29905	420	1	NA	putative transposase, family 1
0	CC	KIH79438	JTLV01000003	35	29847	30320	474	1	NA	putative transposase, family 2
0	CC	KIH79448	JTLV01000003	45	42522	42668	147	-1	NA	putative transposase, family 2
0	CC	KIH79449	JTLV01000003	46	42906	43358	453	-1	NA	putative transposase, family 1
0	CC	KIH79451	JTLV01000003	48	43944	44090	147	-1	NA	putative transposase, family 2
0	CC	KIH79469	JTLV01000003	66	57147	57599	453	1	NA	putative transposase, family 1
0	CC	KIH79470	JTLV01000003	67	57836	57982	147	1	NA	putative transposase, family 2
0	CC	KIH79473	JTLV01000003	70	60016	60468	453	1	NA	putative transposase, family 1
0	CC	KIH79474	JTLV01000003	71	60705	60851	147	1	NA	putative transposase, family 2
0	CC	KIH79475	JTLV01000003	72	61102	61248	147	-1	NA	putative transposase, family 2
0	CC	KIH79476	JTLV01000003	73	61485	61937	453	-1	NA	putative transposase, family 1
0	CC	KIH79484	JTLV01000003	81	71034	71180	147	-1	NA	putative transposase, family 2
0	CC	KIH79485	JTLV01000003	82	71417	71869	453	-1	NA	putative transposase, family 1
0	CC	KIH79488	JTLV01000003	85	72749	73201	453	1	NA	putative transposase, family 1
0	CC	KIH79489	JTLV01000003	86	73438	73584	147	1	NA	putative transposase, family 2
0	CC	KIH79536	JTLV01000003	133	103773	104225	453	1	NA	putative transposase, family 1
0	CC	KIH79537	JTLV01000003	134	104471	104617	147	1	NA	putative transposase, family 2
0	CC	KIH79551	JTLV01000003	148	114005	114466	462	1	NA	putative transposase, family 1
0	CC	KIH79555	JTLV01000003	152	116568	117020	453	1	NA	putative transposase, family 1
0	CC	KIH79556	JTLV01000003	153	117257	117403	147	1	NA	putative transposase, family 2
0	CC	KIH79567	JTLV01000003	164	123932	124393	462	1	NA	putative transposase, family 2
0	CC	KIH79570	JTLV01000003	167	126152	126298	147	-1	NA	putative transposase, family 2
0	CC	KIH79571	JTLV01000003	168	126535	126987	453	-1	NA	putative transposase, family 1
0	CC	KIH79588	JTLV01000003	185	151092	151238	147	-1	NA	putative transposase, family 2
0	CC	KIH79589	JTLV01000003	186	151475	151927	453	-1	NA	putative transposase, family 1
0	CC	KIH79594	JTLV01000003	191	156501	156647	147	-1	NA	putative transposase, family 2
0	CC	KIH79595	JTLV01000003	192	156884	157336	453	-1	NA	putative transposase, family 1
0	CC	KIH79598	JTLV01000003	195	159008	159154	147	-1	NA	putative transposase, family 2
0	CC	KIH79599	JTLV01000003	196	159391	159843	453	-1	NA	putative transposase, family 1
0	CC	KIH79601	JTLV01000003	198	160621	160767	147	-1	NA	putative transposase, family 2
0	CC	KIH79602	JTLV01000003	199	161004	161456	453	-1	NA	putative transposase, family 1
0	CC	KIH79604	JTLV01000003	201	161863	162315	453	1	NA	putative transposase, family 1
0	CC	KIH79605	JTLV01000003	202	162552	162698	147	1	NA	putative transposase, family 2
0	CC	KIH79607	JTLV01000003	204	163476	163928	453	1	NA	putative transposase, family 1
0	CC	KIH79608	JTLV01000003	205	164165	164311	147	1	NA	putative transposase, family 2
0	CC	KIH79629	JTLV01000003	226	185087	185539	453	-1	NA	putative transposase, family 1
0	CC	KIH79633	JTLV01000003	230	190271	190723	453	1	NA	putative transposase, family 1
0	CC	KIH79634	JTLV01000003	231	190960	191106	147	1	NA	putative transposase, family 2
0	CC	KIH79641	JTLV01000003	238	196774	196920	147	-1	NA	putative transposase, family 2
0	CC	KIH79642	JTLV01000003	239	197157	197609	453	-1	NA	putative transposase, family 1
0	CC	KIH79644	JTLV01000003	241	197936	198082	147	-1	NA	putative transposase, family 2
0	CC	KIH79645	JTLV01000003	242	198319	198771	453	-1	NA	putative transposase, family 1
0	CC	KIH79656	JTLV01000003	253	206015	206467	453	1	NA	putative transposase, family 1
0	CC	KIH79657	JTLV01000003	254	206704	206850	147	1	NA	putative transposase, family 2
0	CC	KIH79661	JTLV01000003	258	208562	209014	453	1	NA	putative transposase, family 1
0	CC	KIH79662	JTLV01000003	259	209056	209397	342	1	NA	putative transposase, family 2
0	CC	KIH79665	JTLV01000003	262	211611	211757	147	-1	NA	putative transposase, family 2
0	CC	KIH79666	JTLV01000003	263	211994	212446	453	-1	NA	putative transposase, family 1
0	CC	KIH79669	JTLV01000003	266	214478	214930	453	1	NA	putative transposase, family 1
0	CC	KIH79670	JTLV01000003	267	214958	215314	357	1	NA	putative transposase, family 2
0	CC	KIH79674	JTLV01000003	271	216694	217146	453	1	NA	putative transposase, family 1
0	CC	KIH79675	JTLV01000003	272	217383	217529	147	1	NA	putative transposase, family 2
0	CC	KIH79676	JTLV01000003	273	218201	218347	147	1	NA	putative transposase, family 2
0	CC	KIH79681	JTLV01000003	278	220847	220993	147	-1	NA	putative transposase, family 2
0	CC	KIH79682	JTLV01000003	279	221230	221601	372	-1	NA	putative transposase, family 1
0	CC	KIH79685	JTLV01000003	282	223319	223465	147	1	NA	putative transposase, family 2
0	CC	KIH79686	JTLV01000003	283	223551	223970	420	-1	NA	putative transposase, family 1
0	CC	KIH79706	JTLV01000003	303	244445	244897	453	1	NA	putative transposase, family 1
0	CC	KIH79707	JTLV01000003	304	245134	245280	147	1	NA	putative transposase, family 2
0	CC	KIH79717	JTLV01000003	314	251818	252270	453	1	NA	putative transposase, family 1
0	CC	KIH79718	JTLV01000003	315	252507	252647	141	1	NA	putative transposase, family 2
0	CC	KIH79719	JTLV01000003	316	252809	252955	147	-1	NA	putative transposase, family 2
0	CC	KIH79720	JTLV01000003	317	253192	253644	453	-1	NA	putative transposase, family 1
0	CC	KIH79725	JTLV01000003	322	258789	259241	453	1	NA	putative transposase, family 1
0	CC	KIH79734	JTLV01000003	331	264002	264148	147	-1	NA	putative transposase, family 2
0	CC	KIH79735	JTLV01000003	332	264385	264837	453	-1	NA	putative transposase, family 1
0	CC	KIH79746	JTLV01000003	343	275213	276031	819	-1	NA	putative transposase, family 1
0	CC	KIH79761	JTLV01000003	358	287749	287895	147	-1	NA	putative transposase, family 2
0	CC	KIH79762	JTLV01000003	359	288132	288584	453	-1	NA	putative transposase, family 1
0	CC	KIH79766	JTLV01000003	363	291705	292157	453	1	NA	putative transposase, family 1
0	CC	KIH79767	JTLV01000003	364	292394	292507	114	1	NA	putative transposase, family 2
0	CC	KIH79768	JTLV01000003	365	292867	293319	453	1	NA	putative transposase, family 1
0	CC	KIH79769	JTLV01000003	366	293556	293702	147	1	NA	putative transposase, family 2
0	CC	KIH79775	JTLV01000003	372	297821	297967	147	-1	NA	putative transposase, family 2
0	CC	KIH79776	JTLV01000003	373	298386	298838	453	1	NA	putative transposase, family 1
0	CC	KIH79777	JTLV01000003	374	299075	299221	147	1	NA	putative transposase, family 2
0	CC	KIH79802	JTLV01000003	399	326345	326491	147	-1	NA	putative transposase, family 2
0	CC	KIH79803	JTLV01000003	400	326728	327180	453	-1	NA	putative transposase, family 1
0	CC	KIH79806	JTLV01000003	403	329970	330116	147	-1	NA	putative transposase, family 2
0	CC	KIH79807	JTLV01000003	404	330353	330805	453	-1	NA	putative transposase, family 1
0	CC	KIH79833	JTLV01000003	430	347733	347879	147	1	NA	putative transposase, family 2
0	CC	KIH79840	JTLV01000003	437	353111	353257	147	-1	NA	putative transposase, family 2
0	CC	KIH79841	JTLV01000003	438	353494	353946	453	-1	NA	putative transposase, family 1
0	CC	KIH79842	JTLV01000003	439	355136	355588	453	1	NA	putative transposase, family 1
0	CC	KIH79843	JTLV01000003	440	355825	355971	147	1	NA	putative transposase, family 2
0	CC	KIH79847	JTLV01000003	444	358373	358519	147	-1	NA	putative transposase, family 2
0	CC	KIH79848	JTLV01000003	445	358756	359127	372	-1	NA	putative transposase, family 1
0	CC	KIH79849	JTLV01000003	446	359366	359512	147	-1	NA	putative transposase, family 2
0	CC	KIH79850	JTLV01000003	447	359749	360201	453	-1	NA	putative transposase, family 1
0	CC	KIH79880	JTLV01000003	477	385778	385924	147	-1	NA	putative transposase, family 2
0	CC	KIH79881	JTLV01000003	478	386161	386613	453	-1	NA	putative transposase, family 1
0	CC	KIH79892	JTLV01000003	489	392838	393290	453	1	NA	putative transposase, family 1
0	CC	KIH79893	JTLV01000003	490	393527	393673	147	1	NA	putative transposase, family 2
0	CC	KIH79894	JTLV01000003	491	393870	394016	147	-1	NA	putative transposase, family 2
0	CC	KIH79895	JTLV01000003	492	394253	394705	453	-1	NA	putative transposase, family 1
0	CC	KIH79902	JTLV01000003	499	397927	398073	147	-1	NA	putative transposase, family 2
0	CC	KIH79903	JTLV01000003	500	398310	398762	453	-1	NA	putative transposase, family 1
0	CC	KIH79906	JTLV01000003	503	400425	401261	837	-1	NA	putative transposase, family 1
0	CC	KIH79908	JTLV01000003	505	402143	402595	453	1	NA	putative transposase, family 1
0	CC	KIH79909	JTLV01000003	506	403036	403509	474	-1	NA	putative transposase, family 2
0	CC	KIH79910	JTLV01000003	507	403451	403870	420	-1	NA	putative transposase, family 1
0	CC	KIH79912	JTLV01000003	509	405350	405802	453	1	NA	putative transposase, family 1
0	CC	KIH79913	JTLV01000003	510	406039	406185	147	1	NA	putative transposase, family 2
0	CC	KIH79917	JTLV01000003	514	408869	409321	453	1	NA	putative transposase, family 1
0	CC	KIH79918	JTLV01000003	515	409558	409704	147	1	NA	putative transposase, family 2
0	CC	KIH79939	JTLV01000003	536	424693	425145	453	1	NA	putative transposase, family 1
0	CC	KIH79940	JTLV01000003	537	425382	425528	147	1	NA	putative transposase, family 2
0	CC	KIH79950	JTLV01000003	547	432044	432496	453	1	NA	putative transposase, family 1
0	CC	KIH79951	JTLV01000003	548	432733	432879	147	1	NA	putative transposase, family 2
0	CC	KIH79955	JTLV01000003	552	436062	436517	456	1	NA	putative transposase, family 1
0	CC	KIH79956	JTLV01000003	553	436754	436900	147	1	NA	putative transposase, family 2
0	CC	KIH79957	JTLV01000003	554	437136	437507	372	1	NA	putative transposase, family 1
0	CC	KIH79964	JTLV01000003	561	447440	447892	453	1	NA	putative transposase, family 1
0	CC	KIH79965	JTLV01000003	562	448129	448275	147	1	NA	putative transposase, family 2
0	CC	KIH79973	JTLV01000003	570	456748	456894	147	-1	NA	putative transposase, family 2
0	CC	KIH79974	JTLV01000003	571	457131	457583	453	-1	NA	putative transposase, family 1
0	CC	KIH79976	JTLV01000003	573	459529	459675	147	-1	NA	putative transposase, family 2
0	CC	KIH79977	JTLV01000003	574	459912	460364	453	-1	NA	putative transposase, family 1
0	CC	KIH79984	JTLV01000003	581	466587	467039	453	1	NA	putative transposase, family 1
0	CC	KIH79985	JTLV01000003	582	467276	467422	147	1	NA	putative transposase, family 2
0	CC	KIH79990	JTLV01000003	587	476003	476377	375	1	NA	putative transposase, family 1
0	CC	KIH79991	JTLV01000003	588	476397	476771	375	1	NA	putative transposase, family 1
0	CC	KIH79992	JTLV01000003	589	476791	477165	375	1	NA	putative transposase, family 1
0	CC	KIH79993	JTLV01000003	590	477185	477559	375	1	NA	putative transposase, family 1
0	CC	KIH79994	JTLV01000003	591	477579	477953	375	1	NA	putative transposase, family 1
0	CC	KIH79995	JTLV01000003	592	477973	478347	375	1	NA	putative transposase, family 1
0	CC	KIH79996	JTLV01000003	593	478367	478819	453	1	NA	putative transposase, family 1
0	CC	KIH79997	JTLV01000003	594	479056	479202	147	1	NA	putative transposase, family 2
0	CC	KIH79998	JTLV01000003	595	479724	479870	147	1	NA	putative transposase, family 2
0	CC	KIH80002	JTLV01000003	599	482500	482646	147	-1	NA	putative transposase, family 2
0	CC	KIH80003	JTLV01000003	600	482883	483335	453	-1	NA	putative transposase, family 1
0	CC	KIH80005	JTLV01000003	602	484318	484770	453	1	NA	putative transposase, family 1
0	CC	KIH80006	JTLV01000003	603	485007	485153	147	1	NA	putative transposase, family 2
0	CC	KIH80015	JTLV01000003	612	490408	490554	147	-1	NA	putative transposase, family 2
0	CC	KIH80016	JTLV01000003	613	490791	491243	453	-1	NA	putative transposase, family 1
0	CC	KIH80023	JTLV01000003	620	494692	494838	147	-1	NA	putative transposase, family 2
0	CC	KIH80024	JTLV01000003	621	495075	495527	453	-1	NA	putative transposase, family 1
0	CC	KIH80029	JTLV01000003	626	497648	497794	147	-1	NA	putative transposase, family 2
0	CC	KIH80030	JTLV01000003	627	498031	498483	453	-1	NA	putative transposase, family 1
0	CC	KIH80033	JTLV01000003	630	500064	500516	453	1	NA	putative transposase, family 1
0	CC	KIH80034	JTLV01000003	631	500754	500900	147	1	NA	putative transposase, family 2
0	CC	KIH80053	JTLV01000002	15	7821	8273	453	1	NA	putative transposase, family 1
0	CC	KIH80054	JTLV01000002	16	8509	8655	147	1	NA	putative transposase, family 2
0	CC	KIH80069	JTLV01000002	31	24312	24764	453	1	NA	putative transposase, family 1
0	CC	KIH80070	JTLV01000002	32	25001	25147	147	1	NA	putative transposase, family 2
0	CC	KIH80071	JTLV01000002	33	25344	25490	147	-1	NA	putative transposase, family 2
0	CC	KIH80072	JTLV01000002	34	25727	26179	453	-1	NA	putative transposase, family 1
0	CC	KIH80075	JTLV01000002	37	26757	27209	453	1	NA	putative transposase, family 1
0	CC	KIH80076	JTLV01000002	38	27446	27592	147	1	NA	putative transposase, family 2
0	CC	KIH80077	JTLV01000002	39	28066	28212	147	-1	NA	putative transposase, family 2
0	CC	KIH80078	JTLV01000002	40	28449	28901	453	-1	NA	putative transposase, family 1
0	CC	KIH80090	JTLV01000002	52	40141	40593	453	1	NA	putative transposase, family 1
0	CC	KIH80091	JTLV01000002	53	40830	40976	147	1	NA	putative transposase, family 2
0	CC	KIH80092	JTLV01000002	54	41524	41670	147	-1	NA	putative transposase, family 2
0	CC	KIH80093	JTLV01000002	55	41907	42359	453	-1	NA	putative transposase, family 1
0	CC	KIH80096	JTLV01000002	58	44092	44238	147	-1	NA	putative transposase, family 2
0	CC	KIH80097	JTLV01000002	59	44475	44927	453	-1	NA	putative transposase, family 1
0	CC	KIH80105	JTLV01000002	67	50742	51194	453	1	NA	putative transposase, family 1
0	CC	KIH80106	JTLV01000002	68	51430	51600	171	1	NA	putative transposase, family 2
0	CC	KIH80108	JTLV01000002	70	52354	52500	147	-1	NA	putative transposase, family 2
0	CC	KIH80112	JTLV01000002	74	56431	56577	147	-1	NA	putative transposase, family 2
0	CC	KIH80113	JTLV01000002	75	56812	57264	453	1	NA	putative transposase, family 1
0	CC	KIH80114	JTLV01000002	76	57501	57647	147	1	NA	putative transposase, family 2
0	CC	KIH80120	JTLV01000002	82	60274	60726	453	1	NA	putative transposase, family 1
0	CC	KIH80121	JTLV01000002	83	60963	61109	147	1	NA	putative transposase, family 2
0	CC	KIH80125	JTLV01000002	87	66877	67023	147	-1	NA	putative transposase, family 2
0	CC	KIH80126	JTLV01000002	88	67260	67712	453	-1	NA	putative transposase, family 1
0	CC	KIH80129	JTLV01000002	91	72936	73277	342	-1	NA	putative transposase, family 2
0	CC	KIH80130	JTLV01000002	92	73319	73771	453	-1	NA	putative transposase, family 1
0	CC	KIH80137	JTLV01000002	99	78734	79174	441	1	NA	putative transposase, family 1
0	CC	KIH80138	JTLV01000002	100	79423	79569	147	1	NA	putative transposase, family 2
0	CC	KIH80142	JTLV01000002	104	81081	81227	147	-1	NA	putative transposase, family 2
0	CC	KIH80143	JTLV01000002	105	81463	81915	453	-1	NA	putative transposase, family 1
0	CC	KIH80146	JTLV01000002	108	83277	83729	453	1	NA	putative transposase, family 1
0	CC	KIH80147	JTLV01000002	109	83966	84112	147	1	NA	putative transposase, family 2
0	CC	KIH80151	JTLV01000002	113	86736	86882	147	-1	NA	putative transposase, family 2
0	CC	KIH80152	JTLV01000002	114	87119	87571	453	-1	NA	putative transposase, family 1
0	CC	KIH80169	JTLV01000002	131	107931	108383	453	1	NA	putative transposase, family 1
0	CC	KIH80170	JTLV01000002	132	108620	108766	147	1	NA	putative transposase, family 2
0	CC	KIH80183	JTLV01000002	145	120048	120500	453	1	NA	putative transposase, family 1
0	CC	KIH80184	JTLV01000002	146	120737	120883	147	1	NA	putative transposase, family 2
0	CC	KIH80189	JTLV01000002	151	124102	124248	147	-1	NA	putative transposase, family 2
0	CC	KIH80190	JTLV01000002	152	124485	124937	453	-1	NA	putative transposase, family 1
0	CC	KIH80193	JTLV01000002	155	125798	126250	453	1	NA	putative transposase, family 1
0	CC	KIH80194	JTLV01000002	156	126487	126633	147	1	NA	putative transposase, family 2
0	CC	KIH80195	JTLV01000002	157	126735	127187	453	1	NA	putative transposase, family 1
0	CC	KIH80196	JTLV01000002	158	127424	127570	147	1	NA	putative transposase, family 2
0	CC	KIH80200	JTLV01000002	162	129885	130256	372	1	NA	putative transposase, family 1
0	CC	KIH80201	JTLV01000002	163	130493	130639	147	1	NA	putative transposase, family 2
0	CC	KIH80226	JTLV01000002	188	156234	157070	837	-1	NA	putative transposase, family 1
0	CC	KIH80228	JTLV01000002	190	157777	158250	474	-1	NA	putative transposase, family 2
0	CC	KIH80229	JTLV01000002	191	158192	158611	420	-1	NA	putative transposase, family 1
0	CC	KIH80272	JTLV01000001	21	22655	23104	450	1	NA	putative transposase, family 1
0	CC	KIH80273	JTLV01000001	22	23341	23487	147	1	NA	putative transposase, family 2
0	CC	KIH80276	JTLV01000001	25	26098	26244	147	-1	NA	putative transposase, family 2
0	CC	KIH80286	JTLV01000001	35	35089	35235	147	-1	NA	putative transposase, family 2
0	CC	KIH80287	JTLV01000001	36	35472	35924	453	-1	NA	putative transposase, family 1
0	CC	KIH80293	JTLV01000001	42	38501	38953	453	1	NA	putative transposase, family 1
0	CC	KIH80294	JTLV01000001	43	39190	39336	147	1	NA	putative transposase, family 2
0	CC	KIH80295	JTLV01000001	44	42234	42686	453	1	NA	putative transposase, family 1
0	CC	KIH80296	JTLV01000001	45	42923	43069	147	1	NA	putative transposase, family 2
0	CC	KIH80306	JTLV01000001	55	49568	49714	147	-1	NA	putative transposase, family 2
0	CC	KIH80314	JTLV01000001	63	58906	59052	147	-1	NA	putative transposase, family 2
0	CC	KIH80315	JTLV01000001	64	59289	59741	453	-1	NA	putative transposase, family 1
0	CC	KIH80317	JTLV01000001	66	60339	60485	147	-1	NA	putative transposase, family 2
0	CC	KIH80318	JTLV01000001	67	60722	61174	453	-1	NA	putative transposase, family 1
0	CC	KIH80350	JTLV01000001	99	89531	89677	147	-1	NA	putative transposase, family 2
0	CC	KIH80351	JTLV01000001	100	89914	90366	453	-1	NA	putative transposase, family 1
0	CC	KIH80352	JTLV01000001	101	91340	91792	453	1	NA	putative transposase, family 1
0	CC	KIH80353	JTLV01000001	102	92028	92174	147	1	NA	putative transposase, family 2
0	CC	KIH80369	JTLV01000001	118	110475	110927	453	1	NA	putative transposase, family 1
0	CC	KIH80370	JTLV01000001	119	111164	111310	147	1	NA	putative transposase, family 2
0	CC	KIH80372	JTLV01000001	121	111908	112360	453	1	NA	putative transposase, family 1
0	CC	KIH80373	JTLV01000001	122	112597	112743	147	1	NA	putative transposase, family 2
0	CC	KIH80382	JTLV01000001	131	122126	122578	453	1	NA	putative transposase, family 1
0	CC	KIH80383	JTLV01000001	132	122815	122961	147	1	NA	putative transposase, family 2
1	CC	CAK98183	AM285301	1	730	1278	549	-1	orf1	plectrovirus spv1-r8a2b orf1 c-terminal truncated transmembrane protein
1	CC	CAK98238	AM285301	56	43809	44144	336	1	orf1	plectrovirus spv1-c74 orf 1 n-terminal and c-terminal truncated protein
1	CC	CAK98239	AM285301	57	44180	45616	1437	1	orf1	plectrovirus spv1-r8a2b orf 1 n-terminal and c-terminal truncated protein
1	CC	CAK98240	AM285301	58	45668	45865	198	1	orf1	probable plectrovirus spv1-r8a2b orf1 n-terminal truncated transmembrane protein
1	CC	CAK98365	AM285302	118	106374	107474	1101	1	orf1	plectrovirus spv1-r8a2b orf1 n-terminal and c-terminal truncated protein
1	CC	CAK98366	AM285302	119	107526	108425	900	1	orf1	plectrovirus spv1-c74 orf1 n-terminal truncated transmembrane protein
1	CC	CAK98367	AM285302	120	108437	108889	453	-1	NA	hypothetical lipoprotein transmembrane
1	CC	CAK98436	AM285303	42	32813	34972	2160	1	orf1	plectrovirus spv1-r8a2b orf 1 transmembrane protein
1	CC	CAK98437	AM285303	43	34984	35421	438	-1	NA	hypothetical lipoprotein transmembrane
1	CC	CAK98443	AM285303	49	39873	40322	450	1	orf1	plectrovirus spv1-c74 orf 1 n-terminal truncated transmembrane protein
1	CC	CAK98444	AM285303	50	40349	40744	396	-1	NA	hypothetical lipoprotein c-terminal truncated transmembrane
1	CC	CAK98474	AM285304	9	4999	5220	222	-1	orf1	plectrovirus spv1-c74 orf 1 n-terminal and c-terminal truncated transmembrane protein
1	CC	CAK98475	AM285304	10	5284	5814	531	-1	orf1	plectrovirus spv1-c74 orf 1 n-terminal and c-terminal truncated protein
1	CC	CAK98782	AM285304	317	284056	284529	474	1	NA	hypothetical lipoprotein transmembrane
1	CC	CAK98783	AM285304	318	284541	285362	822	-1	orf1	plectrovirus spv1-r8a2b orf1 n-terminal truncated transmembrane protein
1	CC	CAK98784	AM285304	319	285377	286516	1140	-1	orf1	plectrovirus spv1-r8a2b orf1 n-terminal and c-terminal truncated protein
1	CC	CAK98785	AM285304	320	286561	286686	126	-1	orf1	plectrovirus spv1-r8a2b orf 1 c-terminal truncated transmembrane protein
1	CC	CAK98818	AM285305	26	17861	18571	711	1	orf1	plectrovirus spv1-c74 orf 1 n-terminal and c-terminal truncated protein
1	CC	CAK98819	AM285305	27	18546	19118	573	1	orf1	plectrovirus spv1-c74 orf 1 n-terminal and c-terminal truncated protein
1	CC	CAK98893	AM285305	101	74275	75603	1329	1	orf1	plectrovirus spv1-c74 orf 1 n-terminal and c-terminal truncated protein
1	CC	CAK98894	AM285305	102	75638	76228	591	1	orf1	plectrovirus spv1-c74 orf1 n-terminal and c-terminal truncated protein
1	CC	CAK98990	AM285307	24	11069	13072	2004	1	orf1	plectrovirus spv1-r8a2b orf 1 n-terminal truncated transmembrane protein
1	CC	CAK98991	AM285307	25	13088	13552	465	-1	NA	hypothetical lipoprotein transmembrane
1	CC	CAK99024	AM285307	58	32215	32511	297	1	orf1	plectrovirus spv1-r8a2b orf 1 c-terminal truncated transmembrane protein
1	CC	CAK99025	AM285307	59	32477	33016	540	1	orf1	plectrovirus spv1-r8a2b orf 1 n-terminal and c-terminal truncated protein
1	CC	CAK99026	AM285307	60	33086	33391	306	1	orf1	plectrovirus spv1-r8a2b orf 1 n-terminal and c-terminal truncated protein
1	CC	CAK99072	AM285307	106	71574	71855	282	1	orf1	plectrovirus spv1-r8a2b orf 1 n-terminal and c-terminal truncated protein
1	CC	CAK99073	AM285307	107	71920	72327	408	-1	NA	hypothetical lipoprotein transmembrane
1	CC	CAK99129	AM285308	51	33162	34202	1041	-1	orf1	plectrovirus spv1-r8a2b orf 1 n-terminal and c-terminal truncated protein
1	CC	CAK99250	AM285310	50	36958	37185	228	1	orf1	plectrovirus spv1-r8a2b orf 1 c-terminal truncated transmembrane protein
1	CC	CAK99251	AM285310	51	37106	38026	921	1	orf1	plectrovirus spv1-r8a2b orf 1 n-terminal and c-terminal truncated transmembrane protein
1	CC	CAK99252	AM285310	52	37996	38163	168	1	orf1	plectrovirus spv1-r8a2b orf 1 n-terminal and c-terminal truncated protein
1	CC	CAK99253	AM285310	53	38201	38755	555	1	orf1	plectrovirus spv1-r8a2b orf 1 n-terminal and c-terminal truncated protein
1	CC	CAK99254	AM285310	54	38762	39082	321	1	orf1	plectrovirus spv1-r8a2b orf 1 n-terminal truncated protein
1	CC	CAK99255	AM285310	55	39119	39589	471	-1	NA	hypothetical lipoprotein transmembrane
1	CC	CAK99483	AM285316	11	4971	5597	627	1	orf1	plectrovirus spv1-r8a2b orf1 c-terminal truncated transmembrane protein
1	CC	CAK99484	AM285316	12	5728	6843	1116	1	orf1	plectrovirus spv1-r8a2b orf 1 n-terminal and c-terminal truncated protein
1	CC	CAK99485	AM285316	13	6843	7088	246	1	orf1	plectrovirus spv1-r8a2b orf 1 n-terminal truncated transmembrane protein
1	CC	CAK99653	AM285320	3	809	3073	2265	1	orf1	plectrovirus spv1-r8a2b orf 1 transmembrane protein
1	CC	CAK99654	AM285320	4	3088	3624	537	-1	NA	hypothetical lipoprotein transmembrane
1	CC	CAK99659	AM285320	9	6266	6391	126	1	orf1	plectrovirus spv1-r8a2b orf 1 n-terminal and c-terminal truncated protein
1	CC	CAK99660	AM285320	10	6552	6905	354	-1	orf1	plectrovirus spv1-r8a2b orf 1 n-terminal and c-terminal truncated protein
1	CC	CAK99661	AM285320	11	6871	7458	588	-1	orf1	plectrovirus spv1-r8a2b orf 1 n-terminal and c-terminal truncated protein
1	CC	CAK99662	AM285320	12	7496	8422	927	-1	orf1	plectrovirus spv1-r8a2b orf 1 n-terminal and c-terminal truncated protein
1	CC	CAK99684	AM285320	34	23815	24258	444	1	NA	hypothetical lipoprotein transmembrane
1	CC	CAK99685	AM285320	35	24320	26431	2112	-1	orf1	plectrovirus spv1-r8a2b orf 1 c-terminal truncated transmembrane protein
1	CC	CAK99748	AM285320	98	73922	75529	1608	1	orf1	plectrovirus spv1-r8a2b orf 1 c-terminal truncated transmembrane protein
1	CC	CAK99749	AM285320	99	75664	76080	417	1	orf1	plectrovirus spv1-r8a2b orf 1 n-terminal truncated transmembrane protein
1	CC	CAK99750	AM285320	100	76095	76544	450	-1	NA	hypothetical lipoprotein transmembrane
1	CC	CAK99759	AM285321	1	1036	1941	906	1	orf1	plectrovirus spv1-c74 orf 1 n-terminal truncated transmembrane protein
1	CC	CAK99760	AM285321	2	1956	2429	474	-1	NA	hypothetical lipoprotein transmembrane
1	CC	CAK99767	AM285321	9	8860	9324	465	1	NA	hypothetical lipoprotein transmembrane
1	CC	CAK99768	AM285321	10	9336	9680	345	-1	orf1	plectrovirus spv1-r8a2b orf 1 n-terminal truncated transmembrane protein
1	CC	CAK99769	AM285321	11	9770	11341	1572	-1	orf1	plectrovirus spv1-r8a2b orf 1 n-terminal and c-terminal truncated transmembrane protein
1	CC	CAK99897	AM285323	17	8228	9532	1305	1	orf1	plectrovirus spv1-r8a2b orf 1 c-terminal truncated transmembrane protein
1	CC	KAI92344	AGBZ02000004	329	360529	362670	2142	-1	NA	hypothetical protein
1	CC	KAI92365	AGBZ02000004	173	173093	173644	552	-1	NA	hypothetical protein
1	CC	KAI92373	AGBZ02000004	328	360150	360506	357	1	NA	hypothetical protein
1	CC	KAI92378	AGBZ02000004	349	377087	377901	815	1	NA	hypothetical protein
1	CC	KAI92459	AGBZ02000003	81	77518	78912	1395	1	NA	hypothetical protein
1	CC	KAI92470	AGBZ02000002	15	23268	25463	2196	-1	NA	hypothetical protein
1	CC	KAI92495	AGBZ02000002	45	57570	59777	2208	-1	NA	hypothetical protein
1	CC	KAI92503	AGBZ02000002	14	23003	23248	246	1	NA	hypothetical protein
1	CC	KAI92508	AGBZ02000002	44	57075	57548	474	1	NA	hypothetical protein
1	CC	KAI92638	AGBZ02000001	154	160346	162550	2205	1	NA	hypothetical protein
1	CC	KAI92693	AGBZ02000001	213	228146	230341	2196	-1	NA	hypothetical protein
1	CC	KAI92758	AGBZ02000001	286	319031	319468	438	-1	NA	hypothetical protein
1	CC	KAI92843	AGBZ02000001	381	408872	411124	2253	1	NA	hypothetical protein
1	CC	KAI92856	AGBZ02000001	397	433515	433937	423	1	NA	hypothetical protein
1	CC	KAI92857	AGBZ02000001	398	433957	436146	2190	-1	NA	hypothetical protein
1	CC	KAI92983	AGBZ02000001	547	602205	602546	342	1	NA	hypothetical protein
1	CC	KAI92984	AGBZ02000001	548	602572	604728	2157	-1	NA	hypothetical protein
1	CC	KAI93098	AGBZ02000001	2	248	1888	1641	-1	NA	hypothetical protein
1	CC	KAI93099	AGBZ02000001	3	2001	2216	216	-1	NA	hypothetical protein
1	CC	KAI93106	AGBZ02000001	69	71870	72394	525	1	NA	hypothetical protein
1	CC	KAI93122	AGBZ02000001	155	162570	163013	444	-1	NA	hypothetical protein
1	CC	KAI93125	AGBZ02000001	212	227705	228124	420	1	NA	hypothetical protein
1	CC	KAI93144	AGBZ02000001	382	411147	411599	453	-1	NA	hypothetical protein
1	CC	KAI93181	AGBZ02000001	656	712217	713065	849	1	NA	hypothetical protein
1	CC	KIH78512	JTLV01000008	59	49136	49564	429	1	NA	putative lipoprotein
1	CC	KIH78513	JTLV01000008	60	49584	51779	2196	-1	NA	plectrovirus SpV1 ORF 1 uncharacterized protein
1	CC	KIH79001	JTLV01000005	110	81393	81821	429	1	NA	putative lipoprotein
1	CC	KIH79002	JTLV01000005	111	81841	84036	2196	-1	NA	plectrovirus SpV1 ORF 1 uncharacterized protein
1	CC	KIH79472	JTLV01000003	69	59786	59989	204	1	NA	hypothetical protein
1	CC	KIH79477	JTLV01000003	74	63954	64271	318	-1	NA	hypothetical protein
1	CC	KIH79736	JTLV01000003	333	266752	267180	429	-1	NA	putative lipoprotein
1	CC	KIH80044	JTLV01000002	6	3107	3538	432	-1	NA	hypothetical protein
1	CC	KIH80400	JTLV01000001	149	139574	140002	429	1	NA	putative lipoprotein
2	CC	CAK98193	AM285301	11	4866	5117	252	-1	orf7	plectrovirus spv1-r8a2b orf7 transmembrane protein
2	CC	CAK98203	AM285301	21	15607	15858	252	1	orf7	plectrovirus spv1-c74 orf7 transmembrane protein
2	CC	CAK98358	AM285302	111	103259	103510	252	1	orf7	plectrovirus spv1-r8a2b orf7 transmembrane protein
2	CC	CAK98427	AM285303	33	28978	29229	252	1	orf7	plectrovirus spv1-r8a2b orf7 transmembrane protein
2	CC	CAK98482	AM285304	17	8584	8730	147	-1	orf7	plectrovirus spv1-c74 orf 7 protein
2	CC	CAK98845	AM285305	53	43057	43218	162	-1	orf7	plectrovirus spv1-c74 orf 7 c-terminal truncated protein
2	CC	CAK98852	AM285305	60	47196	47444	249	1	orf7	plectrovirus spv1-r8a2b orf 7 transmembrane protein
2	CC	CAK98866	AM285305	74	55942	56103	162	1	orf7	plectrovirus spv1-c74 orf 7 protein
2	CC	CAK98882	AM285305	90	70231	70482	252	1	orf7	plectrovirus spv1-c74 orf 7 transmembrane protein
2	CC	CAK98980	AM285307	14	6802	7053	252	1	orf7	plectrovirus spv1-r8a2b orf 7 transmembrane protein
2	CC	CAK99015	AM285307	49	29425	29676	252	-1	orf7	plectrovirus spv1-c74 orf 7 transmembrane protein
2	CC	CAK99078	AM285307	112	73367	73618	252	1	orf7	plectrovirus spv1-c74 orf 7 transmembrane protein
2	CC	CAK99120	AM285308	42	27126	27377	252	1	orf7	plectrovirus spv1-c74 orf 7 transmembrane protein
2	CC	CAK99215	AM285310	15	11272	11523	252	1	orf7	plectrovirus spv1-r8a2b orf 7 transmembrane protein
2	CC	CAK99224	AM285310	24	15197	15448	252	-1	orf7	plectrovirus spv1-c74 orf 7 transmembrane protein
2	CC	CAK99241	AM285310	41	32899	33150	252	1	orf7	plectrovirus spv1-r8a2b orf 7 transmembrane protein
2	CC	CAK99295	AM285311	16	8548	8799	252	-1	orf7	plectrovirus spv1-r8a2b orf 7 transmembrane protein
2	CC	CAK99431	AM285314	4	2338	2589	252	-1	orf7	plectrovirus spv1-r8a2b orf 7 transmembrane protein
2	CC	CAK99456	AM285314	29	20061	20312	252	1	orf7	plectrovirus spv1-r8a2b orf 7 transmembrane protein
2	CC	CAK99475	AM285316	3	1364	1615	252	1	orf7	plectrovirus spv1-r8a2b orf 7 transmembrane protein
2	CC	CAK99521	AM285316	49	40749	41000	252	1	orf7	plectrovirus spv1-c74 orf 7 transmembrane protein
2	CC	CAK99522	AM285316	50	41475	41726	252	-1	orf7	plectrovirus spv1-r8a2b orf 7 transmembrane protein
2	CC	CAK99595	AM285318	10	7759	8010	252	1	orf7	plectrovirus spv1-r8a2b orf 7 transmembrane protein
2	CC	CAK99615	AM285319	6	2729	3130	402	-1	orf12	plectrovirus spv1-r8a2b orf 12 fused to orf 7 transmembrane protein
2	CC	CAK99644	AM285319	35	30826	31077	252	1	orf7	plectrovirus spv1-r8a2b orf 7 transmembrane protein
2	CC	CAK99670	AM285320	20	12144	12335	192	-1	orf7	plectrovirus spv1-c74 orf 7 transmembrane protein
2	CC	CAK99694	AM285320	44	30142	30393	252	-1	orf7	plectrovirus spv1-r8a2b orf 7 transmembrane protein
2	CC	CAK99739	AM285320	89	70512	70685	174	1	orf7	plectrovirus spv1-c74 orf 7 c-terminal truncated protein
2	CC	CAK99779	AM285321	21	15017	15178	162	-1	orf7	plectrovirus spv1-c74 orf 7 c-terminal truncated protein
2	CC	CAK99888	AM285323	8	3834	4085	252	1	orf7	plectrovirus spv1-r8a2b orf 7 transmembrane protein
2	CC	CAL00009	AM285333	3	1389	1790	402	-1	orf12+7	plectrovirus spv1-r8a2b orf 12 fused to orf 7 transmembrane protein
2	CC	KAI92202	AGBZ02000004	181	177187	177414	228	-1	NA	hypothetical protein
2	CC	KAI92354	AGBZ02000004	340	372541	372789	249	1	NA	hypothetical protein
2	CC	KAI92381	AGBZ02000003	4	1321	1569	249	-1	NA	hypothetical protein
2	CC	KAI92446	AGBZ02000003	72	72821	73069	249	1	NA	hypothetical protein
2	CC	KAI92476	AGBZ02000002	23	29080	29328	249	-1	NA	hypothetical protein
2	CC	KAI92510	AGBZ02000001	5	3363	3611	249	-1	NA	hypothetical protein
2	CC	KAI92563	AGBZ02000001	62	68622	68870	249	1	NA	hypothetical protein
2	CC	KAI92634	AGBZ02000001	145	154808	155056	249	1	NA	hypothetical protein
2	CC	KAI92699	AGBZ02000001	221	233958	234206	249	-1	NA	hypothetical protein
2	CC	KAI92752	AGBZ02000001	276	311924	312172	249	1	NA	hypothetical protein
2	CC	KAI92842	AGBZ02000001	379	407489	407737	249	1	NA	hypothetical protein
2	CC	KAI92862	AGBZ02000001	406	440603	440851	249	-1	NA	hypothetical protein
2	CC	KAI92990	AGBZ02000001	555	607828	608046	219	-1	NA	hypothetical protein
2	CC	KAI93075	AGBZ02000001	650	708758	709006	249	1	NA	hypothetical protein
2	CC	KAI93094	AGBZ02000001	679	737653	737901	249	1	NA	hypothetical protein
2	CC	KIH78485	JTLV01000008	32	30978	31229	252	1	NA	plectrovirus SpV1 ORF 7 uncharacterized protein
2	CC	KIH78551	JTLV01000008	98	77515	77763	249	1	NA	plectrovirus SpV1 ORF 7 uncharacterized protein
2	CC	KIH78687	JTLV01000007	27	21107	21358	252	1	NA	plectrovirus SpV1 ORF 7 uncharacterized protein
2	CC	KIH78931	JTLV01000005	40	22448	22699	252	-1	NA	plectrovirus SpV1 ORF 7 uncharacterized protein
2	CC	KIH79009	JTLV01000005	118	87370	87618	249	-1	NA	plectrovirus SpV1 ORF 7 uncharacterized protein
2	CC	KIH79044	JTLV01000005	153	114910	115161	252	1	NA	plectrovirus SpV1 ORF 7 uncharacterized protein
2	CC	KIH79307	JTLV01000004	32	23239	23490	252	-1	NA	plectrovirus SpV1 ORF 7 uncharacterized protein
2	CC	KIH79348	JTLV01000004	73	55408	55632	225	-1	NA	plectrovirus SpV1 ORF 7 uncharacterized protein
2	CC	KIH79461	JTLV01000003	58	54330	54581	252	1	NA	plectrovirus SpV1 ORF 7 uncharacterized protein
2	CC	KIH79565	JTLV01000003	162	123251	123499	249	-1	NA	plectrovirus SpV1 ORF 7 uncharacterized protein
2	CC	KIH79654	JTLV01000003	251	204939	205190	252	1	NA	plectrovirus SpV1 ORF 7 uncharacterized protein
2	CC	KIH79727	JTLV01000003	324	259886	260134	249	1	NA	plectrovirus SpV1 ORF 7 uncharacterized protein
2	CC	KIH79933	JTLV01000003	530	422086	422337	252	1	NA	plectrovirus SpV1 ORF 7 uncharacterized protein
2	CC	KIH80051	JTLV01000002	13	6871	7119	249	-1	NA	plectrovirus SpV1 ORF 7 uncharacterized protein
2	CC	KIH80140	JTLV01000002	102	80444	80695	252	-1	NA	plectrovirus SpV1 ORF 7 uncharacterized protein
2	CC	KIH80288	JTLV01000001	37	36215	36466	252	-1	NA	plectrovirus SpV1 ORF 7 uncharacterized protein
3	CC	CAK98186	AM285301	4	1924	2259	336	-1	orf2	plectrovirus spv1-c74 orf 2 n-terminal truncated protein
3	CC	CAK98187	AM285301	5	2294	2776	483	-1	orf2	plectrovirus spv1-r8a2b orf 2 n-terminal and c-terminal truncated protein
3	CC	CAK98235	AM285301	53	42739	43074	336	1	orf2	plectrovirus spv1-c74 orf2 n-terminal truncated protein
3	CC	CAK98362	AM285302	115	104744	105661	918	1	orf2	plectrovirus spv1 orf2 transmembrane protein
3	CC	CAK98433	AM285303	39	31218	32231	1014	1	orf2	plectrovirus spv1-c74 orf 2 transmembrane protein
3	CC	CAK98476	AM285304	11	5798	6439	642	-1	orf2	plectrovirus spv1-c74 orf 2 n-terminal and c-terminal truncated protein
3	CC	CAK98788	AM285304	323	287304	288317	1014	-1	orf2	plectrovirus spv1-r8a2b orf2 transmembrane protein
3	CC	CAK98887	AM285305	95	72199	72711	513	1	orf2	plectrovirus spv1-c74 orf 2 c-terminal truncated transmembrane protein
3	CC	CAK98888	AM285305	96	72639	73211	573	1	orf2	plectrovirus spv1-r8a2b orf 2 n-terminal truncated protein
3	CC	CAK98987	AM285307	21	9268	10281	1014	1	orf2	plectrovirus spv1-c74 orf 2 transmembrane protein
3	CC	CAK99005	AM285307	39	25066	25794	729	-1	orf2	plectrovirus SVGII3 orf 2 n-terminal truncated protein
3	CC	CAK99008	AM285307	42	26545	27078	534	-1	orf2	plectrovirus spv1-r8a2b orf 2 n-terminal truncated protein
3	CC	CAK99009	AM285307	43	27059	27427	369	-1	orf2	plectrovirus spv1-c74 orf 2 n-terminal and c-terminal truncated transmembrane protein
3	CC	CAK99246	AM285310	46	35397	35996	600	1	orf2	plectrovirus spv1-r8a2b orf 2 c-terminal truncated transmembrane protein
3	CC	CAK99247	AM285310	47	35969	36313	345	1	orf2	plectrovirus spv1-r8a2b orf 2 n-terminal truncated protein
3	CC	CAK99428	AM285314	1	282	839	558	-1	orf2	plectrovirus SVGII3 orf 2 c-terminal truncated transmembrane protein
3	CC	CAK99464	AM285314	37	22634	23647	1014	1	orf2	plectrovirus spv1-r8a2b orf2 transmembrane protein
3	CC	CAK99480	AM285316	8	3340	4353	1014	1	orf2	plectrovirus spv1-r8a2b orf 2 transmembrane protein
3	CC	CAK99665	AM285320	15	9271	9669	399	-1	orf2	plectrovirus spv1-r8a2b orf 2 n-terminal truncated protein
3	CC	CAK99666	AM285320	16	9715	10161	447	-1	orf2	plectrovirus spv1 orf 2 n-terminal and c-terminal truncated transmembrane protein
3	CC	CAK99688	AM285320	38	27049	28062	1014	-1	orf2	plectrovirus spv1-r8a2b orf 2 transmembrane protein
3	CC	CAK99743	AM285320	93	72117	72533	417	1	orf2	plectrovirus spv1-c74 orf 2 n-terminal and c-terminal truncated transmembrane protein
3	CC	CAK99744	AM285320	94	72557	72940	384	1	orf2	plectrovirus spv1-c74 orf 2 n-terminal truncated protein
3	CC	CAK99773	AM285321	15	12222	12989	768	-1	orf2	plectrovirus spv1-c74 orf 2 n-terminal and c-terminal truncated protein
3	CC	CAK99850	AM285322	7	5080	5847	768	-1	orf2	plectrovirus SVGII3 orf2 protein
3	CC	CAK99874	AM285322	31	16242	17252	1011	-1	orf2	plectrovirus SVGII3 orf 2 transmembrane protein
3	CC	CAK99894	AM285323	14	6570	7583	1014	1	orf2	plectrovirus spv1-r8a2b orf 2 transmembrane protein
3	CC	CAK99948	AM285326	9	4116	4883	768	1	orf2	probable plectrovirus svts2 orf 2 n-terminal truncated protein
3	CC	CAK99970	AM285328	3	575	1585	1011	1	orf2	plectrovirus SVGII3 orf 2 transmembrane protein
3	CC	CAK99985	AM285329	7	1533	2543	1011	1	orf2	plectrovirus SVGII3 orf 2 transmembrane protein
3	CC	CAL00027	AM285334	2	1123	1506	384	-1	orf2	plectrovirus SVGII3 orf 2 c-terminal truncated transmembrane protein
3	CC	CAL00040	AM285334	15	6850	7860	1011	1	orf2	plectrovirus SVGII3 orf 2 transmembrane protein
3	CC	ELL44358	AMGI01000018	79	87055	88053	999	-1	NA	plectrovirus SVTS2 ORF 2 uncharacterized protein
3	CC	KAI92199	AGBZ02000004	177	174708	175721	1014	-1	NA	hypothetical protein
3	CC	KAI92357	AGBZ02000004	346	375437	376444	1008	1	NA	hypothetical protein
3	CC	KAI92374	AGBZ02000004	332	363313	363651	339	-1	NA	hypothetical protein
3	CC	KAI92449	AGBZ02000003	77	75585	76598	1014	1	NA	hypothetical protein
3	CC	KAI92452	AGBZ02000003	1	1	347	347	-1	NA	hypothetical protein
3	CC	KAI92473	AGBZ02000002	19	26371	27384	1014	-1	NA	hypothetical protein
3	CC	KAI92498	AGBZ02000002	48	60420	61433	1014	-1	NA	hypothetical protein
3	CC	KAI92566	AGBZ02000001	65	69917	70930	1014	1	NA	hypothetical protein
3	CC	KAI92622	AGBZ02000001	128	136043	137053	1011	1	NA	membrane protein
3	CC	KAI92636	AGBZ02000001	151	158421	159434	1014	1	NA	hypothetical protein
3	CC	KAI92696	AGBZ02000001	217	231249	232262	1014	-1	NA	hypothetical protein
3	CC	KAI92755	AGBZ02000001	282	314877	315890	1014	1	NA	hypothetical protein
3	CC	KAI92764	AGBZ02000001	295	323557	324555	999	1	NA	hypothetical protein
3	CC	KAI92798	AGBZ02000001	334	359712	360719	1008	-1	NA	hypothetical protein
3	CC	KAI92859	AGBZ02000001	401	437071	438084	1014	-1	NA	hypothetical protein
3	CC	KAI92987	AGBZ02000001	552	605734	606735	1002	-1	NA	hypothetical protein
3	CC	KAI93002	AGBZ02000001	569	622138	623148	1011	-1	NA	membrane protein
3	CC	KAI93078	AGBZ02000001	653	710560	711573	1014	1	NA	hypothetical protein
3	CC	KIH78554	JTLV01000008	101	79170	80183	1014	1	NA	plectrovirus SpV1 ORF 2 uncharacterized protein
3	CC	KIH79006	JTLV01000005	115	84971	85984	1014	-1	NA	plectrovirus SpV1 ORF 2 uncharacterized protein
3	CC	KIH79562	JTLV01000003	159	120852	121865	1014	-1	NA	plectrovirus SpV1 ORF 2 uncharacterized protein
3	CC	KIH79658	JTLV01000003	255	207015	207977	963	1	NA	plectrovirus SpV1 ORF 2 uncharacterized protein
3	CC	KIH79730	JTLV01000003	327	261520	262533	1014	1	NA	plectrovirus SpV1 ORF 2 uncharacterized protein
3	CC	KIH80048	JTLV01000002	10	4472	5485	1014	-1	NA	plectrovirus SpV1 ORF 2 uncharacterized protein
4	CC	CAK98190	AM285301	8	3388	3594	207	-1	orf4	plectrovirus spv1-r8a2b orf4 n-terminal and c-terminal truncated protein
4	CC	CAK98359	AM285302	112	103852	104292	441	1	orf4	plectrovirus spv1-r8a2b orf4 protein
4	CC	CAK98430	AM285303	36	30422	30862	441	1	orf4	plectrovirus spv1-r8a2b orf 4 protein
4	CC	CAK98479	AM285304	14	6913	7158	246	-1	orf4	plectrovirus spv1-c74 orf 4 n-terminal truncated protein
4	CC	CAK98481	AM285304	16	7556	8017	462	-1	orf4	probable plectrovirus spv1-c74 orf4 protein
4	CC	CAK98663	AM285304	198	176928	177044	117	1	NA	hypothetical protein
4	CC	CAK98776	AM285304	311	280557	280997	441	1	orf4	plectrovirus spv1-c74 orf4 protein
4	CC	CAK98791	AM285304	326	288851	289291	441	-1	orf4	plectrovirus spv1-r8a2b orf4 protein
4	CC	CAK98884	AM285305	92	71397	71843	447	1	orf4	plectrovirus spv1-r8a2b orf 4 protein
4	CC	CAK98983	AM285307	17	8116	8553	438	1	orf4	plectrovirus spv1-c74 orf 4 protein
4	CC	CAK99012	AM285307	46	27902	28342	441	-1	orf4	plectrovirus spv1-r8a2b orf 4 protein
4	CC	CAK99219	AM285310	19	12921	13319	399	1	orf4	plectrovirus spv1-r8a2b orf 4 protein
4	CC	CAK99244	AM285310	44	34496	34750	255	1	orf4	plectrovirus spv1-r8a2b orf 4 n-terminal truncated protein
4	CC	CAK99345	AM285311	66	54349	54804	456	1	orf4	plectrovirus spv1-c74 orf 4 protein
4	CC	CAK99364	AM285312	6	6783	7223	441	1	orf4	plectrovirus spv1-c74 orf 4 protein
4	CC	CAK99460	AM285314	33	21482	21919	438	1	orf4	plectrovirus spv1-c74 orf4 protein
4	CC	CAK99477	AM285316	5	2350	2790	441	1	orf4	plectrovirus spv1-r8a2b orf 4 protein
4	CC	CAK99505	AM285316	33	19993	20433	441	-1	orf4	plectrovirus spv1-c74 orf 4 protein
4	CC	CAK99551	AM285317	26	26060	26494	435	-1	orf4	plectrovirus spv1-r8a2b orf 4 protein
4	CC	CAK99597	AM285318	12	8997	9248	252	1	orf4	plectrovirus spv1-r8a2b orf 4 c-terminal truncated protein
4	CC	CAK99612	AM285319	3	1048	1482	435	-1	orf4	plectrovirus spv1-c74 orf 4 protein
4	CC	CAK99648	AM285319	39	32766	33206	441	1	orf4	plectrovirus spv1-c74 orf 4 protein
4	CC	CAK99668	AM285320	18	10830	11267	438	-1	orf4	plectrovirus spv1-r8a2b orf 4 protein
4	CC	CAK99691	AM285320	41	28418	28858	441	-1	orf4	plectrovirus spv1-r8a2b orf 4 protein
4	CC	CAK99776	AM285321	18	13498	13938	441	-1	orf4	plectrovirus spv1-c74 orf 4 protein
4	CC	CAK99892	AM285323	12	5774	6214	441	1	orf4	plectrovirus spv1-r8a2b orf 4 protein
4	CC	CAK99937	AM285325	14	5440	5880	441	-1	orf4	plectrovirus spv1-c74 orf 4 protein
4	CC	ELL44525	AMGI01000016	73	79890	80237	348	1	NA	plectrovirus SpV1-R8A2B ORF 4 uncharacterized protein
4	CC	KAI92201	AGBZ02000004	180	176444	176887	444	-1	NA	hypothetical protein
4	CC	KAI92355	AGBZ02000004	344	374649	375080	432	1	NA	plectrovirus spv1-r8a2b orf4 protein
4	CC	KAI92380	AGBZ02000003	3	704	1144	441	-1	NA	hypothetical protein
4	CC	KAI92447	AGBZ02000003	75	74426	74869	444	1	NA	hypothetical protein
4	CC	KAI92475	AGBZ02000002	21	27740	28177	438	-1	NA	hypothetical protein
4	CC	KAI92564	AGBZ02000001	63	69124	69561	438	1	NA	hypothetical protein
4	CC	KAI92698	AGBZ02000001	219	232618	233055	438	-1	NA	hypothetical protein
4	CC	KAI92753	AGBZ02000001	280	313727	314161	435	1	NA	hypothetical protein
4	CC	KAI92861	AGBZ02000001	403	438800	439243	444	-1	NA	hypothetical protein
4	CC	KAI92943	AGBZ02000001	505	559342	559689	348	-1	NA	plectrovirus spv1-r8a2b orf4 protein
4	CC	KAI92989	AGBZ02000001	554	607077	607526	450	-1	NA	hypothetical protein
4	CC	KAI93076	AGBZ02000001	651	709412	709852	441	1	NA	hypothetical protein
4	CC	KAI93096	AGBZ02000001	684	739647	740078	432	1	NA	hypothetical protein
4	CC	KIH78552	JTLV01000008	99	78006	78440	435	1	NA	plectrovirus SpV1 ORF 4 uncharacterized protein
4	CC	KIH79008	JTLV01000005	117	86693	87127	435	-1	NA	plectrovirus SpV1 ORF 4 uncharacterized protein
4	CC	KIH79466	JTLV01000003	63	55929	56360	432	1	NA	plectrovirus SpV1 ORF 4 uncharacterized protein
4	CC	KIH79564	JTLV01000003	161	122574	123008	435	-1	NA	plectrovirus SpV1 ORF 4 uncharacterized protein
4	CC	KIH79728	JTLV01000003	325	260377	260811	435	1	NA	plectrovirus SpV1 ORF 4 uncharacterized protein
4	CC	KIH80050	JTLV01000002	12	6194	6628	435	-1	NA	plectrovirus SpV1 ORF 4 uncharacterized protein
5	CC	KIH78303	JTLV01000010	18	11434	11709	276	1	NA	putative transposase, family 4
5	CC	KIH78322	JTLV01000010	37	28001	28276	276	-1	NA	putative transposase, family 4
5	CC	KIH78414	JTLV01000009	81	72927	73202	276	1	NA	putative transposase, family 4
5	CC	KIH78469	JTLV01000008	16	17790	18065	276	1	NA	putative transposase, family 4
5	CC	KIH78505	JTLV01000008	52	44808	45083	276	1	NA	putative transposase, family 4
5	CC	KIH78524	JTLV01000008	71	58225	58500	276	1	NA	putative transposase, family 4
5	CC	KIH78669	JTLV01000007	9	9486	9761	276	-1	NA	putative transposase, family 4
5	CC	KIH78688	JTLV01000007	28	21572	21847	276	1	NA	putative transposase, family 4
5	CC	KIH78759	JTLV01000006	39	38259	38534	276	1	NA	putative transposase, family 4
5	CC	KIH78879	JTLV01000006	159	145943	146218	276	1	NA	putative transposase, family 4
5	CC	KIH78904	JTLV01000005	13	6326	6601	276	1	NA	putative transposase, family 4
5	CC	KIH78929	JTLV01000005	38	21049	21264	216	1	NA	putative transposase, family 4
5	CC	KIH78993	JTLV01000005	102	74860	75075	216	1	NA	putative transposase, family 4
5	CC	KIH78997	JTLV01000005	106	78049	78324	276	1	NA	putative transposase, family 4
5	CC	KIH79000	JTLV01000005	109	80648	80923	276	-1	NA	putative transposase, family 4
5	CC	KIH79018	JTLV01000005	127	93122	93397	276	1	NA	putative transposase, family 4
5	CC	KIH79050	JTLV01000005	159	118628	118903	276	-1	NA	putative transposase, family 4
5	CC	KIH79097	JTLV01000005	206	149334	149609	276	1	NA	putative transposase, family 4
5	CC	KIH79133	JTLV01000005	242	178024	178299	276	1	NA	putative transposase, family 4
5	CC	KIH79149	JTLV01000005	258	187218	187493	276	1	NA	putative transposase, family 4
5	CC	KIH79237	JTLV01000005	346	258326	258601	276	-1	NA	putative transposase, family 4
5	CC	KIH79283	JTLV01000004	8	6034	6309	276	1	NA	putative transposase, family 4
5	CC	KIH79295	JTLV01000004	20	14868	15143	276	1	NA	putative transposase, family 4
5	CC	KIH79305	JTLV01000004	30	21838	22131	294	1	NA	putative transposase, family 4
5	CC	KIH79318	JTLV01000004	43	31354	31629	276	-1	NA	putative transposase, family 4
5	CC	KIH79340	JTLV01000004	65	49946	50221	276	-1	NA	putative transposase, family 4
5	CC	KIH79554	JTLV01000003	151	115792	116067	276	-1	NA	putative transposase, family 4
5	CC	KIH79557	JTLV01000003	154	117554	117829	276	1	NA	putative transposase, family 4
5	CC	KIH79672	JTLV01000003	269	215583	215858	276	1	NA	putative transposase, family 4
5	CC	KIH79683	JTLV01000003	280	221737	222012	276	1	NA	putative transposase, family 4
5	CC	KIH79737	JTLV01000003	334	267318	267593	276	1	NA	putative transposase, family 4
5	CC	KIH79812	JTLV01000003	409	333064	333339	276	-1	NA	putative transposase, family 4
5	CC	KIH79820	JTLV01000003	417	337135	337410	276	-1	NA	putative transposase, family 4
5	CC	KIH79824	JTLV01000003	421	339868	340143	276	1	NA	putative transposase, family 4
5	CC	KIH79829	JTLV01000003	426	342902	343177	276	-1	NA	putative transposase, family 4
5	CC	KIH79887	JTLV01000003	484	390304	390579	276	-1	NA	putative transposase, family 4
5	CC	KIH79930	JTLV01000003	527	420234	420509	276	-1	NA	putative transposase, family 4
5	CC	KIH79936	JTLV01000003	533	423188	423463	276	1	NA	putative transposase, family 4
5	CC	KIH79967	JTLV01000003	564	449249	449524	276	-1	NA	putative transposase, family 4
5	CC	KIH80019	JTLV01000003	616	493167	493442	276	-1	NA	putative transposase, family 4
5	CC	KIH80031	JTLV01000003	628	498956	499231	276	1	NA	putative transposase, family 4
5	CC	KIH80199	JTLV01000002	161	129519	129737	219	-1	NA	putative transposase, family 4
5	CC	KIH80268	JTLV01000001	17	20602	20877	276	-1	NA	putative transposase, family 4
5	CC	KIH80397	JTLV01000001	146	137292	137567	276	1	NA	putative transposase, family 4
6	CC	CAK98202	AM285301	20	15459	15638	180	1	orf12	lectrovirus spv1 orf12 c-terminal truncated transmembrane protein
6	CC	CAK98357	AM285302	110	103110	103259	150	1	orf12	probable plectrovirus spv1-r8a2b orf12 transmembrane protein
6	CC	CAK98426	AM285303	32	28829	28978	150	1	orf12	plectrovirus spv1-r8a2b orf12 c-terminal truncated transmembrane protein
6	CC	CAK98483	AM285304	18	8747	8878	132	-1	orf12	plectrovirus spv1-c74 orf 12 transmembrane protein
6	CC	CAK98846	AM285305	54	43218	43367	150	-1	orf12	plectrovirus spv1-c74 orf 12 c-terminal truncated protein
6	CC	CAK98851	AM285305	59	47047	47196	150	1	orf12	plectrovirus spv1-c74 orf12 c-terminal truncated transmembrane protein
6	CC	CAK98865	AM285305	73	55793	55942	150	1	orf12	plectrovirus spv1-c74 orf12 transmembrane protein
6	CC	CAK98881	AM285305	89	70083	70262	180	1	orf12	plectrovirus spv1 r8a2b orf 12 transmembrane protein
6	CC	CAK98979	AM285307	13	6653	6802	150	1	orf12	probable plectrovirus spv1-r8a2b orf 12 transmembrane protein
6	CC	CAK99016	AM285307	50	29645	29818	174	-1	orf12	plectrovirus spv1-r8a2b orf 12 c-terminal truncated transmembrane protein
6	CC	CAK99077	AM285307	111	73218	73367	150	1	orf12	plectrovirus spv1-r8a2b orf 12 transmembrane protein
6	CC	CAK99119	AM285308	41	26977	27126	150	1	orf12	plectrovirus spv1-c74 orf 12 transmembrane protein
6	CC	CAK99214	AM285310	14	11123	11272	150	1	orf12	plectrovirus spv1-r8a2b orf 12 protein
6	CC	CAK99225	AM285310	25	15448	15597	150	-1	orf12	plectrovirus spv1-r8a2b orf 12 transmembrane protein
6	CC	CAK99240	AM285310	40	32750	32899	150	1	orf12	plectrovirus spv1-r8a2b orf 12 transmembrane protein
6	CC	CAK99296	AM285311	17	8799	8948	150	-1	orf12	plectrovirus spv1-r8a2b orf 12 c-terminal truncated transmembrane protein
6	CC	CAK99432	AM285314	5	2589	2738	150	-1	orf12	plectrovirus spv1-c74 orf 12 c-terminal truncated protein
6	CC	CAK99455	AM285314	28	19912	20061	150	1	orf12	plectrovirus spv1-r8a2b orf 12 transmembrane protein
6	CC	CAK99474	AM285316	2	1215	1364	150	1	orf12	plectrovirus spv1-r8a2b orf 12 transmembrane protein
6	CC	CAK99520	AM285316	48	40600	40749	150	1	orf12	plectrovirus spv1-c74 orf 12 transmembrane protein
6	CC	CAK99523	AM285316	51	41726	41875	150	-1	orf12	plectrovirus spv1-r8a2b orf 12 transmembrane protein
6	CC	CAK99594	AM285318	9	7610	7759	150	1	orf12	plectrovirus spv1-c74 orf 12 transmembrane protein
6	CC	CAK99643	AM285319	34	30677	30826	150	1	orf12	plectrovirus spv1-r8a2b orf 12 transmembrane protein
6	CC	CAK99671	AM285320	21	12396	12545	150	-1	orf12	plectrovirus spv1-r8a2b orf 12 transmembrane protein
6	CC	CAK99695	AM285320	45	30393	30542	150	-1	orf12	plectrovirus spv1-r8a2b orf 12 protein
6	CC	CAK99780	AM285321	22	15178	15327	150	-1	orf12	plectrovirus spv1-c74 orf 12 transmembrane protein
6	CC	CAK99887	AM285323	7	3685	3834	150	1	orf12	plectrovirus spv1-r8a2b orf 12 transmembrane protein
6	CC	KIH78484	JTLV01000008	31	30829	30978	150	1	NA	plectrovirus SpV1 ORF 12 uncharacterized protein
6	CC	KIH78550	JTLV01000008	97	77366	77515	150	1	NA	plectrovirus SpV1 ORF 12 uncharacterized protein
6	CC	KIH78686	JTLV01000007	26	20958	21107	150	1	NA	plectrovirus SpV1 ORF 12 uncharacterized protein
6	CC	KIH78932	JTLV01000005	41	22699	22848	150	-1	NA	plectrovirus SpV1 ORF 12 uncharacterized protein
6	CC	KIH79010	JTLV01000005	119	87618	87767	150	-1	NA	plectrovirus SpV1 ORF 12 uncharacterized protein
6	CC	KIH79043	JTLV01000005	152	114761	114910	150	1	NA	plectrovirus SpV1 ORF 12 uncharacterized protein
6	CC	KIH79308	JTLV01000004	33	23490	23639	150	-1	NA	plectrovirus SpV1 ORF 12 uncharacterized protein
6	CC	KIH79460	JTLV01000003	57	54181	54330	150	1	NA	plectrovirus SpV1 ORF 12 uncharacterized protein
6	CC	KIH79566	JTLV01000003	163	123499	123648	150	-1	NA	plectrovirus SpV1 ORF 12 uncharacterized protein
6	CC	KIH79653	JTLV01000003	250	204790	204939	150	1	NA	plectrovirus SpV1 ORF 12 uncharacterized protein
6	CC	KIH79726	JTLV01000003	323	259737	259886	150	1	NA	plectrovirus SpV1 ORF 12 uncharacterized protein
6	CC	KIH79932	JTLV01000003	529	421937	422086	150	1	NA	plectrovirus SpV1 ORF 12 uncharacterized protein
6	CC	KIH80052	JTLV01000002	14	7119	7268	150	-1	NA	plectrovirus SpV1 ORF 12 uncharacterized protein
6	CC	KIH80141	JTLV01000002	103	80695	80844	150	-1	NA	plectrovirus SpV1 ORF 12 uncharacterized protein
6	CC	KIH80289	JTLV01000001	38	36466	36615	150	-1	NA	plectrovirus SpV1 ORF 12 uncharacterized protein
7	CC	KIH78304	JTLV01000010	19	11796	12542	747	1	NA	putative transposase, family 3
7	CC	KIH78321	JTLV01000010	36	27168	27914	747	-1	NA	putative transposase, family 3
7	CC	KIH78415	JTLV01000009	82	73289	74014	726	1	NA	putative transposase, family 3
7	CC	KIH78470	JTLV01000008	17	18152	18898	747	1	NA	putative transposase, family 3
7	CC	KIH78506	JTLV01000008	53	45170	45916	747	1	NA	putative transposase, family 3
7	CC	KIH78525	JTLV01000008	72	58587	59333	747	1	NA	putative transposase, family 3
7	CC	KIH78668	JTLV01000007	8	8653	9399	747	-1	NA	putative transposase, family 3
7	CC	KIH78689	JTLV01000007	29	21934	22680	747	1	NA	putative transposase, family 3
7	CC	KIH78760	JTLV01000006	40	38621	39367	747	1	NA	putative transposase, family 3
7	CC	KIH78905	JTLV01000005	14	6688	7434	747	1	NA	putative transposase, family 3
7	CC	KIH78930	JTLV01000005	39	21412	22158	747	1	NA	putative transposase, family 3
7	CC	KIH78994	JTLV01000005	103	75223	75969	747	1	NA	putative transposase, family 3
7	CC	KIH78998	JTLV01000005	107	78411	79157	747	1	NA	putative transposase, family 3
7	CC	KIH78999	JTLV01000005	108	79815	80561	747	-1	NA	putative transposase, family 3
7	CC	KIH79019	JTLV01000005	128	93586	94230	645	1	NA	putative transposase, family 3
7	CC	KIH79049	JTLV01000005	158	117795	118439	645	-1	NA	putative transposase, family 3
7	CC	KIH79098	JTLV01000005	207	149696	150442	747	1	NA	putative transposase, family 3
7	CC	KIH79134	JTLV01000005	243	178382	179128	747	1	NA	putative transposase, family 3
7	CC	KIH79150	JTLV01000005	259	187576	188322	747	1	NA	putative transposase, family 3
7	CC	KIH79284	JTLV01000004	9	6396	7142	747	1	NA	putative transposase, family 3
7	CC	KIH79296	JTLV01000004	21	15230	15976	747	1	NA	putative transposase, family 3
7	CC	KIH79306	JTLV01000004	31	22218	22964	747	1	NA	putative transposase, family 3
7	CC	KIH79317	JTLV01000004	42	30521	31267	747	-1	NA	putative transposase, family 3
7	CC	KIH79339	JTLV01000004	64	49113	49859	747	-1	NA	putative transposase, family 3
7	CC	KIH79553	JTLV01000003	150	114959	115705	747	-1	NA	putative transposase, family 3
7	CC	KIH79558	JTLV01000003	155	117916	118662	747	1	NA	putative transposase, family 3
7	CC	KIH79673	JTLV01000003	270	215945	216547	603	1	NA	putative transposase, family 3
7	CC	KIH79684	JTLV01000003	281	222099	222845	747	1	NA	putative transposase, family 3
7	CC	KIH79738	JTLV01000003	335	267680	268426	747	1	NA	putative transposase, family 3
7	CC	KIH79811	JTLV01000003	408	332231	332977	747	-1	NA	putative transposase, family 3
7	CC	KIH79819	JTLV01000003	416	336302	337048	747	-1	NA	putative transposase, family 3
7	CC	KIH79825	JTLV01000003	422	340230	340976	747	1	NA	putative transposase, family 3
7	CC	KIH79828	JTLV01000003	425	342069	342815	747	-1	NA	putative transposase, family 3
7	CC	KIH79886	JTLV01000003	483	389471	390217	747	-1	NA	putative transposase, family 3
7	CC	KIH79929	JTLV01000003	526	419545	420147	603	-1	NA	putative transposase, family 3
7	CC	KIH79937	JTLV01000003	534	423550	424296	747	1	NA	putative transposase, family 3
7	CC	KIH79966	JTLV01000003	563	448437	449162	726	-1	NA	putative transposase, family 3
7	CC	KIH80018	JTLV01000003	615	492334	493080	747	-1	NA	putative transposase, family 3
7	CC	KIH80032	JTLV01000003	629	499318	500037	720	1	NA	putative transposase, family 3
7	CC	KIH80198	JTLV01000002	160	128629	129375	747	-1	NA	putative transposase, family 3
7	CC	KIH80267	JTLV01000001	16	19769	20515	747	-1	NA	putative transposase, family 3
7	CC	KIH80398	JTLV01000001	147	137654	138400	747	1	NA	putative transposase, family 3
8	CC	CAK98185	AM285301	3	1526	1921	396	-1	orf5	plectrovirus spv1 orf5 transmembrane protein
8	CC	CAK98236	AM285301	54	43077	43472	396	1	orf5	plectrovirus spv1-c74 orf 5 transmembrane protein
8	CC	CAK98363	AM285302	116	105654	106016	363	1	orf5	plectrovirus spv1-c74 orf5 transmembrane protein
8	CC	CAK98434	AM285303	40	32224	32565	342	1	orf5	plectrovirus spv1-c74 orf 5 transmembrane protein
8	CC	CAK98787	AM285304	322	286934	287311	378	-1	orf5	plectrovirus spv1-c74 orf5 transmembrane protein
8	CC	CAK98889	AM285305	97	73204	73365	162	1	orf5	plectrovirus spv1-r8a2b orf 5 c-terminal truncated transmembrane protein
8	CC	CAK98890	AM285305	98	73355	73600	246	1	orf5	plectrovirus spv1-c74 orf 5 n-terminal truncated protein
8	CC	CAK98988	AM285307	22	10274	10651	378	1	orf5	plectrovirus spv1-c74 orf 5 transmembrane protein
8	CC	CAK99007	AM285307	41	26135	26539	405	-1	orf5	plectrovirus spv1-r8a2b orf 5 transmembrane protein
8	CC	CAK99022	AM285307	56	31787	32032	246	-1	orf5	plectrovirus spv1-c74 orf 5 n-terminal truncated protein
8	CC	CAK99248	AM285310	48	36306	36710	405	1	orf5	plectrovirus spv1-r8a2b orf 5 transmembrane protein
8	CC	CAK99465	AM285314	38	23640	23981	342	1	orf5	plectrovirus spv1-c74 orf 5 transmembrane protein
8	CC	CAK99481	AM285316	9	4346	4723	378	1	orf5	plectrovirus spv1-r8a2b orf 5 transmembrane protein
8	CC	CAK99651	AM285320	1	184	561	378	1	orf5	plectrovirus spv1-c74 orf 5 transmembrane protein
8	CC	CAK99664	AM285320	14	8830	9114	285	-1	orf5	plectrovirus spv1-r8a2b orf 5 n-terminal truncated protein
8	CC	CAK99687	AM285320	37	26679	27056	378	-1	orf5	plectrovirus spv1-r8a2b orf 5 transmembrane protein
8	CC	CAK99745	AM285320	95	73136	73429	294	1	orf5	plectrovirus spv1-r8a2b orf 5 n-terminal truncated transmembrane protein
8	CC	CAK99772	AM285321	14	11760	12137	378	-1	orf5	plectrovirus spv1-c74 orf 5 transmembrane protein
8	CC	CAK99895	AM285323	15	7576	7980	405	1	orf5	plectrovirus spv1-r8a2b orf 5 transmembrane protein
8	CC	KAI92198	AGBZ02000004	176	174281	174715	435	-1	NA	hypothetical protein
8	CC	KAI92346	AGBZ02000004	331	362919	363320	402	-1	NA	hypothetical protein
8	CC	KAI92358	AGBZ02000004	347	376437	376838	402	1	NA	hypothetical protein
8	CC	KAI92450	AGBZ02000003	78	76591	77001	411	1	NA	hypothetical protein
8	CC	KAI92472	AGBZ02000002	18	25980	26378	399	-1	NA	hypothetical protein
8	CC	KAI92497	AGBZ02000002	47	60026	60427	402	-1	NA	hypothetical protein
8	CC	KAI92567	AGBZ02000001	66	70923	71321	399	1	NA	hypothetical protein
8	CC	KAI92637	AGBZ02000001	152	159427	159828	402	1	NA	hypothetical protein
8	CC	KAI92695	AGBZ02000001	216	230858	231256	399	-1	NA	hypothetical protein
8	CC	KAI92756	AGBZ02000001	283	315883	316293	411	1	NA	hypothetical protein
8	CC	KAI92986	AGBZ02000001	551	605296	605730	435	-1	NA	hypothetical protein
8	CC	KAI93079	AGBZ02000001	654	711566	711964	399	1	NA	hypothetical protein
8	CC	KIH78516	JTLV01000008	63	52322	52576	255	-1	NA	plectrovirus SpV1 ORF 5 uncharacterized protein
8	CC	KIH78555	JTLV01000008	102	80176	80367	192	1	NA	plectrovirus SpV1 ORF 5 uncharacterized protein
8	CC	KIH79005	JTLV01000005	114	84706	84978	273	-1	NA	plectrovirus SpV1 ORF 5 uncharacterized protein
8	CC	KIH79561	JTLV01000003	158	120461	120859	399	-1	NA	plectrovirus SpV1 ORF 5 uncharacterized protein
8	CC	KIH79659	JTLV01000003	256	207970	208281	312	1	NA	plectrovirus SpV1 ORF 5 uncharacterized protein
8	CC	KIH79731	JTLV01000003	328	262526	262924	399	1	NA	plectrovirus SpV1 ORF 5 uncharacterized protein
8	CC	KIH80047	JTLV01000002	9	4081	4479	399	-1	NA	plectrovirus SpV1 ORF 5 uncharacterized protein
9	CC	CAK98188	AM285301	6	2979	3131	153	-1	orf10	plectrovirus spv1-r8a2b orf10 c-terminal truncated protein
9	CC	CAK98361	AM285302	114	104445	104648	204	1	orf10	plectrovirus spv1-r8a2b orf 10 transmembrane protein
9	CC	CAK98432	AM285303	38	31015	31218	204	1	orf10	plectrovirus spv1-r8a2b orf 10 transmembrane protein
9	CC	CAK98477	AM285304	12	6558	6761	204	-1	orf10	plectrovirus spv1-r8a2b orf 10 transmembrane protein
9	CC	CAK98789	AM285304	324	288495	288698	204	-1	orf10	plectrovirus spv1-r8a2b orf 10 transmembrane protein
9	CC	CAK98886	AM285305	94	71996	72199	204	1	orf10	plectrovirus spv1-r8a2b orf 10 transmembrane protein
9	CC	CAK98986	AM285307	20	9065	9268	204	1	orf10	plectrovirus spv1-r8a2b orf 10 transmembrane protein
9	CC	CAK99010	AM285307	44	27546	27749	204	-1	orf10	plectrovirus spv1-r8a2b orf 10 transmembrane protein
9	CC	CAK99245	AM285310	45	34903	35106	204	1	orf10	plectrovirus spv1-r8a2b orf 10 transmembrane protein
9	CC	CAK99463	AM285314	36	22431	22634	204	1	orf10	plectrovirus spv1-r8a2b orf 10 transmembrane protein
9	CC	CAK99479	AM285316	7	2943	3146	204	1	orf10	plectrovirus spv1-r8a2b orf 10 transmembrane protein
9	CC	CAK99610	AM285319	1	692	910	219	-1	orf10	plectrovirus spv1-r8a2b orf 10 transmembrane protein
9	CC	CAK99650	AM285319	41	33359	33562	204	1	orf10	plectrovirus spv1-c74 orf 10 transmembrane protein
9	CC	CAK99667	AM285320	17	10474	10677	204	-1	orf10	plectrovirus spv1-c74 orf 10 transmembrane protein
9	CC	CAK99689	AM285320	39	28062	28265	204	-1	orf10	plectrovirus spv1-r8a2b orf 10 transmembrane protein
9	CC	CAK99742	AM285320	92	71818	72000	183	1	orf10	plectrovirus spv1-r8a2b orf 10 c-terminal truncated protein
9	CC	CAK99774	AM285321	16	13142	13345	204	-1	orf10	plectrovirus spv1-r8a2b orf 10 transmembrane protein
9	CC	CAK99893	AM285323	13	6367	6570	204	1	orf10	plectrovirus spv1-r8a2b orf 10 transmembrane protein
9	CC	KAI92200	AGBZ02000004	178	175721	175924	204	-1	NA	hypothetical protein
9	CC	KAI92356	AGBZ02000004	345	375234	375437	204	1	NA	hypothetical protein
9	CC	KAI92379	AGBZ02000003	2	347	550	204	-1	NA	hypothetical protein
9	CC	KAI92448	AGBZ02000003	76	75023	75226	204	1	NA	hypothetical protein
9	CC	KAI92474	AGBZ02000002	20	27384	27587	204	-1	NA	hypothetical protein
9	CC	KAI92499	AGBZ02000002	49	61792	61995	204	-1	NA	hypothetical protein
9	CC	KAI92565	AGBZ02000001	64	69714	69917	204	1	NA	hypothetical protein
9	CC	KAI92635	AGBZ02000001	150	158218	158421	204	1	NA	hypothetical protein
9	CC	KAI92697	AGBZ02000001	218	232262	232465	204	-1	NA	hypothetical protein
9	CC	KAI92754	AGBZ02000001	281	314315	314518	204	1	NA	hypothetical protein
9	CC	KAI92860	AGBZ02000001	402	438443	438646	204	-1	NA	hypothetical protein
9	CC	KAI92988	AGBZ02000001	553	606735	606938	204	-1	NA	hypothetical protein
9	CC	KAI93077	AGBZ02000001	652	710005	710208	204	1	NA	hypothetical protein
9	CC	KAI93097	AGBZ02000001	685	740232	740435	204	1	NA	hypothetical protein
9	CC	KIH78553	JTLV01000008	100	78593	78796	204	1	NA	plectrovirus SpV1 ORF 10 uncharacterized protein
9	CC	KIH79007	JTLV01000005	116	86337	86540	204	-1	NA	plectrovirus SpV1 ORF 10 uncharacterized protein
9	CC	KIH79468	JTLV01000003	65	56513	56716	204	1	NA	plectrovirus SpV1 ORF 10 uncharacterized protein
9	CC	KIH79563	JTLV01000003	160	122218	122421	204	-1	NA	plectrovirus SpV1 ORF 10 uncharacterized protein
9	CC	KIH79729	JTLV01000003	326	260964	261167	204	1	NA	plectrovirus SpV1 ORF 10 uncharacterized protein
9	CC	KIH80049	JTLV01000002	11	5838	6041	204	-1	NA	plectrovirus SpV1 ORF 10 uncharacterized protein
10	CC	CAK98184	AM285301	2	1290	1526	237	-1	orf9	plectrovirus spv1-r8a2b orf9 transmembrane protein
10	CC	CAK98237	AM285301	55	43472	43708	237	1	orf9	plectrovirus spv1-r8a2b orf 9 transmembrane protein
10	CC	CAK98364	AM285302	117	106032	106268	237	1	orf9	plectrovirus spv1-r8a2b orf 9 transmembrane protein
10	CC	CAK98435	AM285303	41	32565	32801	237	1	orf9	plectrovirus spv1-r8a2b orf9 transmembrane protein
10	CC	CAK98786	AM285304	321	286698	286934	237	-1	orf9	plectrovirus spv1-r8a2b orf 9 transmembrane protein
10	CC	CAK98891	AM285305	99	73600	73836	237	1	orf9	plectrovirus spv1-r8a2b orf 9 transmembrane protein
10	CC	CAK98989	AM285307	23	10651	10887	237	1	orf9	plectrovirus spv1-r8a2b orf 9 transmembrane protein
10	CC	CAK99006	AM285307	40	25899	26135	237	-1	orf9	plectrovirus spv1-r8a2b orf 9 transmembrane protein
10	CC	CAK99021	AM285307	55	31551	31787	237	-1	orf9	plectrovirus spv1-r8a2b orf 9 transmembrane protein
10	CC	CAK99023	AM285307	57	32066	32203	138	1	orf9	plectrovirus spv1-r8a2b orf 9 n-terminal truncated transmembrane protein
10	CC	CAK99249	AM285310	49	36710	36946	237	1	orf9	plectrovirus spv1-r8a2b orf 9 transmembrane protein
10	CC	CAK99466	AM285314	39	23981	24217	237	1	orf9	plectrovirus spv1-r8a2b orf 9 transmembrane protein
10	CC	CAK99482	AM285316	10	4723	4959	237	1	orf9	plectrovirus spv1-r8a2b orf 9 transmembrane protein
10	CC	CAK99652	AM285320	2	561	797	237	1	orf9	plectrovirus spv1-r8a2b orf 9 transmembrane protein
10	CC	CAK99686	AM285320	36	26443	26679	237	-1	orf9	plectrovirus spv1-r8a2b orf 9 transmembrane protein
10	CC	CAK99746	AM285320	96	73429	73665	237	1	orf9	plectrovirus spv1-r8a2b orf 9 transmembrane protein
10	CC	CAK99771	AM285321	13	11524	11760	237	-1	orf9	plectrovirus spv1-r8a2b orf 9 transmembrane protein
10	CC	CAK99896	AM285323	16	7980	8216	237	1	orf9	plectrovirus spv1-r8a2b orf 9 transmembrane protein
10	CC	KAI92197	AGBZ02000004	175	174026	174262	237	-1	NA	capsid protein
10	CC	KAI92345	AGBZ02000004	330	362683	362919	237	-1	NA	capsid protein
10	CC	KAI92359	AGBZ02000004	348	376838	377074	237	1	NA	capsid protein
10	CC	KAI92451	AGBZ02000003	79	77001	77237	237	1	NA	capsid protein
10	CC	KAI92471	AGBZ02000002	17	25744	25980	237	-1	NA	capsid protein
10	CC	KAI92496	AGBZ02000002	46	59790	60026	237	-1	NA	capsid protein
10	CC	KAI92568	AGBZ02000001	67	71321	71557	237	1	NA	capsid protein
10	CC	KAI92694	AGBZ02000001	215	230622	230858	237	-1	NA	capsid protein
10	CC	KAI92757	AGBZ02000001	284	316293	316529	237	1	NA	capsid protein
10	CC	KAI92858	AGBZ02000001	400	436427	436663	237	-1	NA	capsid protein
10	CC	KAI92985	AGBZ02000001	550	605041	605277	237	-1	NA	capsid protein
10	CC	KAI93080	AGBZ02000001	655	711964	712200	237	1	NA	capsid protein
10	CC	KIH78515	JTLV01000008	62	52086	52322	237	-1	NA	plectrovirus SpV1 ORF 9 uncharacterized protein
10	CC	KIH79004	JTLV01000005	113	84343	84579	237	-1	NA	plectrovirus SpV1 ORF 9 uncharacterized protein
10	CC	KIH79471	JTLV01000003	68	59537	59773	237	1	NA	plectrovirus SpV1 ORF 9 uncharacterized protein
10	CC	KIH79560	JTLV01000003	157	120225	120461	237	-1	NA	plectrovirus SpV1 ORF 9 uncharacterized protein
10	CC	KIH79660	JTLV01000003	257	208281	208535	255	1	NA	plectrovirus SpV1 ORF 9 uncharacterized protein
10	CC	KIH79732	JTLV01000003	329	262924	263160	237	1	NA	plectrovirus SpV1 ORF 9 uncharacterized protein
10	CC	KIH80046	JTLV01000002	8	3845	4081	237	-1	NA	plectrovirus SpV1 ORF 9 uncharacterized protein
11	CC	CAK98466	AM285304	1	817	1044	228	1	NA	hypothetical protein c-terminal truncated
11	CC	CAK98467	AM285304	2	1119	1748	630	1	NA	hypothetical protein n-terminal and c-terminal truncated
11	CC	CAK98940	AM285305	148	123909	125219	1311	-1	NA	hypothetical protein
11	CC	CAK99141	AM285309	12	12480	13790	1311	1	NA	hypothetical protein
11	CC	CAK99152	AM285309	23	22917	23279	363	1	NA	hypothetical protein c-terminal truncated
11	CC	CAK99153	AM285309	24	23248	23967	720	1	NA	hypothetical protein n-terminal and c-terminal truncated
11	CC	CAK99155	AM285309	26	24970	25263	294	-1	NA	hypothetical protein
11	CC	CAK99337	AM285311	58	50165	50290	126	1	NA	conserved hypothetical upf0236 protein n-terminal truncated
11	CC	CAK99341	AM285311	62	52404	52616	213	-1	NA	conserved hypothetical upf0236 protein n-terminal truncated
11	CC	CAK99424	AM285313	34	32707	34035	1329	-1	NA	conserved hypothetical upf0236 protein
11	CC	CAK99472	AM285315	6	9319	10638	1320	-1	NA	hypothetical protein
11	CC	CAK99527	AM285317	2	590	1912	1323	1	NA	conserved hypothetical upf0236 protein
11	CC	CAK99549	AM285317	24	24391	24756	366	-1	NA	conserved hypothetical upf0236 protein c-terminal truncated
11	CC	CAK99883	AM285323	3	2032	2268	237	1	NA	hypothetical protein c-terminal truncated
11	CC	CAK99884	AM285323	4	2252	2773	522	1	NA	hypothetical protein n-terminal and c-terminal truncated
11	CC	CAK99885	AM285323	5	3123	3347	225	1	NA	hypothetical protein n-terminal truncated
11	CC	CAL00055	AM285335	12	8152	9474	1323	1	NA	conserved hypothetical upf0236 protein
11	CC	KIH78435	JTLV01000009	102	85885	87207	1323	-1	NA	hypothetical protein
11	CC	KIH78446	JTLV01000009	113	99090	100046	957	-1	NA	UPF0236-family protein
11	CC	KIH78447	JTLV01000009	114	100052	100426	375	-1	NA	hypothetical protein
11	CC	KIH78459	JTLV01000008	6	7940	9283	1344	1	NA	UPF0236-family protein
11	CC	KIH78476	JTLV01000008	23	24025	25347	1323	1	NA	hypothetical protein
11	CC	KIH78556	JTLV01000008	103	80537	81859	1323	-1	NA	hypothetical protein
11	CC	KIH78665	JTLV01000007	5	4740	6083	1344	1	NA	UPF0236-family protein
11	CC	KIH78738	JTLV01000006	18	13733	14743	1011	1	NA	UPF0236-family protein
11	CC	KIH78885	JTLV01000006	165	153313	154656	1344	1	NA	UPF0236-family protein
11	CC	KIH78903	JTLV01000005	12	6037	6228	192	-1	NA	hypothetical protein
11	CC	KIH79273	JTLV01000005	382	286680	288023	1344	-1	NA	UPF0236-family protein
11	CC	KIH79281	JTLV01000004	6	3877	5220	1344	1	NA	UPF0236-family protein
11	CC	KIH79399	JTLV01000004	124	98915	100258	1344	-1	NA	UPF0236-family protein
11	CC	KIH79411	JTLV01000003	8	7809	9146	1338	1	NA	UPF0236-family protein
11	CC	KIH79931	JTLV01000003	528	420607	421569	963	1	NA	UPF0236-family protein
11	CC	KIH80203	JTLV01000002	165	131922	133244	1323	-1	NA	hypothetical protein
11	CC	KIH80304	JTLV01000001	53	46847	48190	1344	-1	NA	UPF0236-family protein
11	CC	KIH80401	JTLV01000001	150	141494	142837	1344	-1	NA	UPF0236-family protein
12	CC	CAK99040	AM285307	74	42972	43430	459	1	NA	hypothetical protein
12	CC	CAK99328	AM285311	49	37643	38239	597	-1	NA	hypothetical lipoprotein c-terminal truncated transmembrane
12	CC	CAK99417	AM285313	27	26173	27090	918	-1	NA	hypothetical protein n-terminal and c-terminal truncated
12	CC	CAK99418	AM285313	28	27300	27455	156	-1	NA	hypothetical lipoprotein c-terminal truncated transmembrane
12	CC	CAK99471	AM285315	5	7229	8833	1605	-1	NA	hypothetical transmembrane protein
12	CC	CAK99528	AM285317	3	2486	3109	624	-1	NA	hypothetical protein n-terminal truncated
12	CC	CAK99529	AM285317	4	3094	3534	441	-1	NA	hypothetical lipoprotein c-terminal truncated transmembrane
12	CC	CAK99727	AM285320	77	57121	57996	876	1	NA	hypothetical lipoprotein transmembrane
12	CC	CAL00025	AM285333	19	13764	15038	1275	-1	NA	hypothetical protein
12	CC	ELL44106	AMGI01000024	11	13457	15085	1629	-1	NA	hypothetical protein
12	CC	ELL44114	AMGI01000024	19	23739	25289	1551	-1	NA	hypothetical protein
12	CC	ELL44176	AMGI01000021	43	58137	59741	1605	1	NA	hypothetical protein
12	CC	ELL44186	AMGI01000021	53	73383	74960	1578	1	NA	hypothetical protein
12	CC	ELL44535	AMGI01000015	8	8265	9422	1158	-1	NA	hypothetical protein
12	CC	ELL44555	AMGI01000014	8	6759	8312	1554	1	NA	hypothetical protein
12	CC	ELL44834	AMGI01000006	1	331	876	546	1	NA	hypothetical protein
12	CC	ELL44902	AMGI01000004	29	30753	32285	1533	-1	NA	hypothetical protein
12	CC	ELL44911	AMGI01000004	38	41408	43015	1608	-1	NA	hypothetical protein
12	CC	KAI92306	AGBZ02000004	290	311594	313198	1605	1	NA	hypothetical protein
12	CC	KAI92316	AGBZ02000004	300	326841	328328	1488	1	NA	hypothetical protein
12	CC	KAI92493	AGBZ02000002	41	53502	55052	1551	-1	NA	hypothetical protein
12	CC	KAI92628	AGBZ02000001	136	143501	145078	1578	-1	NA	hypothetical protein
12	CC	KAI92667	AGBZ02000001	186	196015	197547	1533	-1	NA	hypothetical protein
12	CC	KAI92676	AGBZ02000001	195	206712	208256	1545	-1	NA	hypothetical protein
12	CC	KAI92731	AGBZ02000001	254	277842	278387	546	1	NA	hypothetical protein
12	CC	KAI92737	AGBZ02000001	260	288081	288587	507	-1	NA	hypothetical protein
12	CC	KAI93018	AGBZ02000001	586	633660	635213	1554	1	NA	hypothetical protein
12	CC	KAI93085	AGBZ02000001	665	722192	722734	543	-1	NA	hypothetical protein
12	CC	KAI93128	AGBZ02000001	253	276817	277809	993	1	NA	hypothetical protein
12	CC	KAI93129	AGBZ02000001	261	288651	289616	966	-1	NA	hypothetical protein
12	CC	KAI93179	AGBZ02000001	639	693781	694128	348	1	NA	hypothetical protein
12	CC	KAI93186	AGBZ02000001	666	723389	723760	372	-1	NA	hypothetical protein
12	CC	KIH79763	JTLV01000003	360	289136	289789	654	1	NA	hypothetical protein
13	CC	AGM25017	CP005077	430	485460	485933	474	1	NA	hypothetical protein
13	CC	AGM25018	CP005077	431	486085	486936	852	1	NA	hypothetical protein
13	CC	AGM25020	CP005077	433	488041	490140	2100	1	NA	hypothetical protein
13	CC	AGM25026	CP005077	439	496963	499041	2079	1	NA	hypothetical protein
13	CC	AGM25030	CP005077	443	502945	503451	507	1	NA	hypothetical protein
13	CC	AGM25031	CP005077	444	503421	504674	1254	1	NA	hypothetical protein
13	CC	AGM25048	CP005077	461	522957	525044	2088	-1	NA	hypothetical protein
13	CC	AGM25055	CP005077	468	529195	529467	273	-1	NA	hypothetical protein
13	CC	AGM25096	CP005077	509	575774	577909	2136	-1	NA	hypothetical protein
13	CC	AGM25185	CP005077	598	669475	671544	2070	-1	NA	hypothetical protein
13	CC	AGM25200	CP005077	613	685177	685998	822	-1	NA	hypothetical protein
13	CC	AGM25293	CP005077	706	790997	793117	2121	-1	NA	hypothetical protein
13	CC	AGM25298	CP005077	711	795419	797488	2070	-1	NA	hypothetical protein
13	CC	AGM25325	CP005077	738	821604	823895	2292	-1	NA	hypothetical protein
13	CC	AGM25570	CP005077	983	1088495	1090102	1608	-1	NA	hypothetical protein
13	CC	AGM25749	CP005078	153	173836	175893	2058	1	NA	hypothetical protein
13	CC	AGM25947	CP005078	351	381739	383844	2106	1	NA	hypothetical protein
13	CC	AGM26108	CP005078	512	552327	555281	2955	-1	NA	hypothetical protein
13	CC	AGM26123	CP005078	527	563811	565901	2091	-1	NA	hypothetical protein
13	CC	AGM26151	CP005078	555	594583	596673	2091	-1	NA	hypothetical protein
13	CC	AGM26225	CP005078	629	680750	682891	2142	-1	NA	hypothetical protein
13	CC	AGM26333	CP005078	737	799523	801646	2124	-1	NA	hypothetical protein
13	CC	AGM26576	CP005078	980	1072480	1074090	1611	-1	NA	hypothetical protein
13	Sa	AKM53203	CP011855	591	685649	685909	261	-1	NA	hypothetical protein
13	Se	AKM53983	CP011856	375	422357	423160	804	1	NA	hypothetical protein
13	Se	AKM54197	CP011856	589	681072	681761	690	1	NA	hypothetical protein
13	Se	AKM54341	CP011856	733	850206	850511	306	-1	NA	hypothetical protein
13	Se	AKM54506	CP011856	898	1040380	1042479	2100	-1	NA	hypothetical protein
13	Se	AKM54507	CP011856	899	1042639	1044699	2061	-1	NA	hypothetical protein
14	CC	CAK98942	AM285305	150	126473	126976	504	1	NA	hypothetical lipoprotein transmembrane
14	CC	CAK98965	AM285306	22	16559	17083	525	-1	NA	hypothetical lipoprotein transmembrane
14	CC	CAK99103	AM285308	25	14978	15499	522	-1	NA	hypothetical lipoprotein transmembrane
14	CC	CAK99139	AM285309	10	9778	10281	504	-1	NA	hypothetical lipoprotein transmembrane
14	CC	CAK99148	AM285309	19	19864	20376	513	-1	NA	hypothetical lipoprotein transmembrane
14	CC	CAK99426	AM285313	36	34863	35384	522	1	NA	hypothetical lipoprotein transmembrane
14	CC	CAK99450	AM285314	23	17404	17925	522	1	NA	hypothetical lipoprotein transmembrane
14	CC	CAK99677	AM285320	27	18127	18645	519	-1	NA	hypothetical lipoprotein transmembrane
14	CC	CAK99923	AM285324	12	9657	10154	498	-1	NA	hypothetical lipoprotein transmembrane
14	CC	CAL00021	AM285333	15	10714	11211	498	1	NA	hypothetical lipoprotein transmembrane
14	CC	CAL00023	AM285333	17	11484	11990	507	-1	NA	hypothetical lipoprotein transmembrane
14	CC	CAL00053	AM285335	10	6778	7311	534	-1	NA	hypothetical lipoprotein transmembrane
14	CC	CAL00081	AM285339	1	245	787	543	1	NA	hypothetical lipoprotein transmembrane
14	CC	KAI92940	AGBZ02000001	498	555501	556001	501	-1	NA	hypothetical protein
14	CC	KIH78439	JTLV01000009	106	91294	91779	486	1	NA	putative lipoprotein
14	CC	KIH78454	JTLV01000008	1	410	928	519	1	NA	putative lipoprotein
14	CC	KIH78472	JTLV01000008	19	19453	19938	486	-1	NA	putative lipoprotein
14	CC	KIH78561	JTLV01000008	108	86619	87098	480	1	NA	putative lipoprotein
14	CC	KIH78618	JTLV01000008	165	132850	133389	540	-1	NA	putative lipoprotein
14	CC	KIH78721	JTLV01000006	1	682	1050	369	-1	NA	putative lipoprotein
14	CC	KIH78828	JTLV01000006	108	103252	103764	513	-1	NA	putative lipoprotein
14	CC	KIH79257	JTLV01000005	366	274164	274643	480	-1	NA	putative lipoprotein
14	CC	KIH80207	JTLV01000002	169	137331	137642	312	1	NA	putative lipoprotein
14	CC	KIH80310	JTLV01000001	59	56271	56789	519	-1	NA	putative lipoprotein
14	CC	KIH80407	JTLV01000001	156	149850	150368	519	-1	NA	putative lipoprotein
14	Sa	AKM53070	CP011855	458	532369	532713	345	1	NA	hypothetical protein
15	CC	CAK98389	AM285302	142	124609	124746	138	1	NA	hypothetical protein
15	CC	CAK98670	AM285304	205	180004	180141	138	-1	NA	hypothetical protein
15	CC	CAK99037	AM285307	71	41430	41555	126	-1	NA	hypothetical protein
15	CC	CAK99172	AM285309	43	34588	34725	138	-1	NA	hypothetical protein
15	CC	CAK99185	AM285309	56	43372	43515	144	1	NA	hypothetical protein
15	CC	CAK99291	AM285311	12	6266	6403	138	-1	NA	hypothetical protein
15	CC	CAK99351	AM285311	72	56951	57088	138	1	NA	hypothetical protein
15	CC	CAK99369	AM285312	11	9438	9575	138	1	NA	hypothetical protein
15	CC	CAK99499	AM285316	27	17665	17790	126	-1	NA	hypothetical protein
15	CC	CAK99574	AM285317	49	45910	46047	138	1	NA	hypothetical protein
15	CC	CAK99901	AM285323	21	10765	10902	138	1	NA	hypothetical protein
15	CC	CAK99931	AM285325	8	3089	3226	138	-1	NA	hypothetical protein
15	CC	KIH78292	JTLV01000010	7	2817	2954	138	-1	NA	hypothetical protein
15	CC	KIH78408	JTLV01000009	75	70807	70953	147	1	NA	hypothetical protein
15	CC	KIH78613	JTLV01000008	160	130902	131039	138	-1	NA	hypothetical protein
15	CC	KIH78630	JTLV01000008	177	142283	142420	138	-1	NA	hypothetical protein
15	CC	KIH78710	JTLV01000007	50	42641	42778	138	1	NA	hypothetical protein
15	CC	KIH78732	JTLV01000006	12	9840	9977	138	-1	NA	hypothetical protein
15	CC	KIH78842	JTLV01000006	122	112896	113033	138	-1	NA	hypothetical protein
15	CC	KIH78899	JTLV01000005	8	4314	4451	138	-1	NA	hypothetical protein
15	CC	KIH78912	JTLV01000005	21	11019	11156	138	-1	NA	hypothetical protein
15	CC	KIH79924	JTLV01000003	521	416478	416615	138	1	NA	hypothetical protein
15	CC	KIH80040	JTLV01000002	2	1582	1719	138	-1	NA	hypothetical protein
15	CC	KIH80326	JTLV01000001	75	68031	68168	138	-1	NA	hypothetical protein
16	CC	AGM24979	CP005077	392	437969	439144	1176	-1	NA	putative transposase
16	CC	AGM25001	CP005077	414	464377	465552	1176	1	NA	putative transposase
16	CC	AGM25113	CP005077	526	595775	596770	996	-1	NA	putative transposase
16	CC	AGM25244	CP005077	657	735113	736288	1176	-1	NA	putative transposase
16	CC	AGM25318	CP005077	731	812901	814076	1176	1	NA	putative transposase
16	CC	AGM25353	CP005077	766	851702	852877	1176	1	NA	putative transposase
16	CC	AGM25367	CP005077	780	865537	866712	1176	-1	NA	putative transposase
16	CC	AGM25556	CP005077	969	1070916	1072091	1176	1	NA	putative transposase
16	CC	AGM26214	CP005078	618	668277	669452	1176	1	NA	putative transposase
16	CC	AGM26284	CP005078	688	746918	748093	1176	-1	NA	putative transposase
16	CC	CAK98763	AM285304	298	265537	266730	1194	1	NA	putative is3 family transposase protein
16	CC	CAK98856	AM285305	64	51079	51243	165	1	NA	hypothetical transposase c-terminal truncated protein
16	CC	CAK98857	AM285305	65	51295	51786	492	1	NA	hypothetical transposase c-terminal truncated protein
16	CC	CAK98858	AM285305	66	51780	52097	318	1	NA	hypothetical transposase n-terminal and c-terminal truncated protein
16	CC	CAK99202	AM285310	2	2272	2937	666	-1	NA	hypothetical transposase c-terminal truncated protein
16	CC	CAK99230	AM285310	30	24457	24840	384	1	NA	hypothetical transposase c-terminal truncated protein
16	CC	CAK99430	AM285314	3	1234	1518	285	-1	NA	hypothetical transposase n-terminal and c-terminal truncated protein
16	CC	CAK99808	AM285321	50	40554	40925	372	1	NA	hypothetical transposase c-terminal truncated protein
16	CC	CAK99809	AM285321	51	40953	41165	213	1	NA	hypothetical transposase n-terminal and c-terminal truncated protein
16	CC	CAK99810	AM285321	52	41193	41447	255	1	NA	hypothetical transposase n-terminal and c-terminal truncated protein
16	CC	CAK99811	AM285321	53	41490	41624	135	1	NA	hypothetical transposase n-terminal and c-terminal truncated protein
16	CC	KAI92370	AGBZ02000004	231	233043	233432	390	1	NA	hypothetical protein
16	CC	KAI92371	AGBZ02000004	232	233466	234275	810	1	NA	hypothetical protein
17	CC	CAK99001	AM285307	35	23063	23659	597	-1	orf1	plectrovirus SVGII3 orf 1 n-terminal and c-terminal truncated transmembrane protein
17	CC	CAK99002	AM285307	36	23689	24462	774	-1	orf1	plectrovirus SVGII3 orf 1 c-terminal truncated transmembrane protein
17	CC	CAK99846	AM285322	3	3353	3589	237	-1	orf1	plectrovirus spv1-c74 orf 1 n-terminal truncated transmembrane protein
17	CC	CAK99847	AM285322	4	3567	4298	732	-1	orf1	plectrovirus SVGII3 orf 1 n-terminal and c-terminal truncated protein
17	CC	CAK99862	AM285322	19	10125	11003	879	-1	orf1	plectrovirus SVGII3 orf 1 n-terminal truncated transmembrane protein
17	CC	CAK99863	AM285322	20	11022	11396	375	-1	orf1	plectrovirus SVGII3 orf 1 n-terminal and c-terminal truncated protein
17	CC	CAK99868	AM285322	25	14228	14551	324	-1	orf1	putative plectrovirus spv1-c74 orf 1 n-terminal truncated transmembrane protein
17	CC	CAK99869	AM285322	26	14406	14825	420	-1	orf1	plectrovirus SVGII3 orf 1 n-terminal and c-terminal truncated protein
17	CC	CAK99870	AM285322	27	14855	14986	132	-1	orf1	plectrovirus SVGII3 orf 1 n-terminal and c-terminal truncated protein
17	CC	CAK99871	AM285322	28	14987	15625	639	-1	orf1	plectrovirus SVGII3 orf 1 c-terminal truncated transmembrane protein
17	CC	CAK99951	AM285326	12	5431	6840	1410	1	orf1	probable plectrovirus svts2 orf 1 c-terminal truncated transmembrane protein
17	CC	CAK99973	AM285328	6	2121	3524	1404	1	orf1	plectrovirus SVGII3 orf 1 transmembrane protein
17	CC	CAK99988	AM285329	10	3079	4482	1404	1	orf1	plectrovirus SVGII3 orf 1 transmembrane protein
17	CC	CAL00043	AM285334	18	8464	9441	978	1	orf1	plectrovirus SVGII3 orf 1 c-terminal truncated transmembrane protein
17	CC	ELL44355	AMGI01000018	76	85131	86414	1284	-1	NA	plectrovirus SVTS2 ORF 1 uncharacterized protein
17	CC	KAI92767	AGBZ02000001	299	325417	326874	1458	1	NA	hypothetical protein
17	CC	KAI93101	AGBZ02000001	6	4134	5003	870	1	NA	hypothetical protein
17	CC	KAI93112	AGBZ02000001	131	137588	138991	1404	1	NA	membrane protein
17	CC	KAI93140	AGBZ02000001	330	357758	358459	702	-1	NA	hypothetical protein
17	CC	KAI93141	AGBZ02000001	331	358459	359163	705	-1	NA	hypothetical protein
17	CC	KAI93172	AGBZ02000001	566	620200	621603	1404	-1	NA	membrane protein
17	CC	KIH78372	JTLV01000009	39	43049	43795	747	-1	NA	hypothetical protein
17	CC	KIH78794	JTLV01000006	74	64206	64613	408	1	NA	hypothetical protein
18	CC	CAK98456	AM285303	62	49687	49965	279	1	NA	hypothetical pentapeptide repeat protein
18	CC	CAK98662	AM285304	197	176693	176866	174	1	NA	hypothetical pentapeptide repeat protein
18	CC	CAK98669	AM285304	204	179370	179612	243	-1	NA	hypothetical pentapeptide repeat protein
18	CC	CAK98952	AM285306	9	3973	4446	474	-1	NA	hypothetical pentapeptide repeat protein
18	CC	CAK98954	AM285306	11	4684	4932	249	-1	NA	hypothetical pentapeptide repeat protein
18	CC	CAK99036	AM285307	70	41168	41416	249	-1	NA	hypothetical pentapeptide repeat protein
18	CC	CAK99081	AM285308	3	554	1027	474	-1	NA	putative pentapeptide repeat protein
18	CC	CAK99083	AM285308	5	1265	1513	249	-1	NA	putative pentapeptide repeat protein
18	CC	CAK99093	AM285308	15	6598	6831	234	-1	NA	putative pentapeptide repeat protein
18	CC	CAK99170	AM285309	41	33934	34167	234	-1	NA	hypothetical pentapeptide repeat protein
18	CC	CAK99288	AM285311	9	5001	5249	249	-1	NA	putative pentapeptide repeat protein
18	CC	CAK99353	AM285311	74	57266	57499	234	1	NA	hypothetical pentapeptide repeat protein
18	CC	CAK99371	AM285312	13	9753	10061	309	1	NA	hypothetical pentapeptide repeat protein
18	CC	CAK99498	AM285316	26	17403	17651	249	-1	NA	hypothetical pentapeptide repeat protein
18	CC	CAK99575	AM285317	50	46439	46696	258	1	NA	hypothetical pentapeptide repeat protein
18	CC	CAK99598	AM285318	13	9956	10204	249	1	NA	hypothetical pentapeptide repeat protein
18	CC	CAK99646	AM285319	37	32028	32339	312	1	NA	hypothetical pentapeptide repeat protein
18	CC	CAK99890	AM285323	10	5036	5347	312	1	NA	hypothetical pentapeptide repeat protein
18	CC	CAK99902	AM285323	22	11502	11975	474	1	NA	hypothetical pentapeptide repeat protein
18	CC	CAK99929	AM285325	6	2603	2911	309	-1	NA	hypothetical pentapeptide repeat protein
18	CC	CAK99989	AM285330	1	843	995	153	1	NA	hypothetical pentapeptide repeat protein
19	CC	CAK98316	AM285302	69	67096	68310	1215	1	hsdS	putative hsds protein typeIrestriction enzyme
19	CC	CAK98850	AM285305	58	46825	46938	114	1	orf14	plectrovirus spv1 orf14 n-terminal and c-terminal truncated protein
19	CC	CAK99118	AM285308	40	26448	26873	426	1	hsdS_orf14	putative dna-methyltransferase hsds subunit c-terminal truncated in fusion with plectrovirus spv1-r8a2b orf 14 protein
19	CC	CAK99213	AM285310	13	10852	11019	168	1	orf14	plectrovirus spv1-r8a2b orf 14 protein
19	CC	CAK99239	AM285310	39	32479	32646	168	1	orf14	plectrovirus spv1-r8a2b orf 14 protein
19	CC	CAK99297	AM285311	18	9053	9298	246	-1	orf14	plectrovirus spv1-r8a2b orf 14 transmembrane protein
19	CC	CAK99454	AM285314	27	19658	19807	150	1	orf14	plectrovirus spv1 orf 14 protein
19	CC	CAK99473	AM285316	1	962	1111	150	1	orf14	plectrovirus spv1 orf 14 protein
19	CC	CAK99524	AM285316	52	41980	42129	150	-1	orf14	plectrovirus spv1-c74 orf 14 protein
19	CC	CAK99593	AM285318	8	7356	7505	150	1	orf14	plectrovirus spv1-r8a2b orf 14 protein
19	CC	CAK99642	AM285319	33	30423	30572	150	1	orf14	plectrovirus spv1-r8a2b orf 14 protein
19	CC	CAK99696	AM285320	46	30647	30796	150	-1	orf14	plectrovirus spv1-r8a2b orf 14 protein
19	CC	CAK99737	AM285320	87	70092	70259	168	1	orf14	plectrovirus spv1-c74 orf 14 protein
19	CC	CAK99781	AM285321	23	15431	15604	174	-1	orf14	plectrovirus spv1-c74 orf 14 protein
19	CC	CAK99839	AM285321	81	73371	73523	153	1	orf14	plectrovirus spv1-r8a2b orf 14 c-terminal truncated protein
19	CC	CAL00010	AM285333	4	1894	2043	150	-1	orf14	plectrovirus spv1-r8a2b orf 14 protein
19	CC	KIH78483	JTLV01000008	30	30608	30721	114	1	NA	plectrovirus SpV1 ORF 14 uncharacterized protein
19	CC	KIH79042	JTLV01000005	151	114540	114653	114	1	NA	plectrovirus SpV1 ORF 14 uncharacterized protein
19	CC	KIH79459	JTLV01000003	56	53959	54072	114	1	NA	plectrovirus SpV1 ORF 14 uncharacterized protein
20	CC	AGM24614	CP005077	27	35031	37076	2046	1	NA	putative ABC transporter
20	CC	AGM24615	CP005077	28	37091	38932	1842	1	NA	putative ABC transporter
20	CC	AGM25623	CP005078	27	35002	37050	2049	1	NA	putative ABC transporter
20	CC	AGM25624	CP005078	28	37066	38907	1842	1	NA	putative ABC transporter
20	CC	CAK98272	AM285302	25	25826	26209	384	1	NA	hypothetical protein
20	CC	CAK98273	AM285302	26	26216	27136	921	1	NA	hypothetical transmembrane protein
20	CC	CAK98275	AM285302	28	27748	28794	1047	1	NA	hypothetical transmembrane protein
20	CC	CAK98276	AM285302	29	28754	29245	492	1	NA	hypothetical transmembrane protein
20	CC	CAK98468	AM285304	3	2005	2292	288	1	NA	hypothetical protein
20	CC	ELL44478	AMGI01000016	26	29600	32698	3099	-1	NA	putative ABC transporter
20	CC	ELL44726	AMGI01000010	57	74640	76673	2034	1	NA	putative ABC transporter
20	CC	ELL44727	AMGI01000010	58	76879	78450	1572	1	NA	putative ABC transporter
20	CC	KAI92407	AGBZ02000003	30	31504	34602	3099	-1	NA	ABC transporter
20	CC	KAI92905	AGBZ02000001	449	492837	494582	1746	1	NA	ABC transporter
20	CC	KIH78566	JTLV01000008	113	90108	90695	588	-1	NA	putative ABC transporter
20	CC	KIH80374	JTLV01000001	123	112924	114573	1650	1	NA	putative ABC transporter
20	CC	KIH80375	JTLV01000001	124	114595	116448	1854	1	NA	putative ABC transporter
20	Sa	AKM53165	CP011855	553	639658	642270	2613	-1	NA	hypothetical protein
21	CC	CAI84902	AJ966734	1	503	1120	618	1	pSciA_01	hypothetical protein E
21	CC	CAI93808	AJ969069	11	10899	11552	654	1	pE	hypothetical protein
21	CC	CAI93812	AJ969074	3	2511	3167	657	1	pE	hypothetical protein
21	CC	CAI93830	AJ969074	15	19869	20486	618	1	pE	hypothetical protein
21	CC	CAI93837	AJ969074	18	25613	26230	618	1	pE	hypothetical protein
21	CC	CAI93846	AJ969074	21	30848	31498	651	1	pE	hypothetical protein
21	CC	CAI94239	AJ969071	1	292	942	651	1	pE	hypothetical protein
21	CC	CAI94274	AJ969072	17	19190	19843	654	1	pE	hypothetical protein
21	CC	CAI94284	AJ969070	9	11335	11988	654	1	pE	hypothetical protein
21	CC	CAI94304	AJ969073	17	18519	19169	651	1	pE	hypothetical protein
21	CC	CAI94309	AJ969073	20	23284	23934	651	1	pE	hypothetical protein
21	CC	KAI92000	AGBZ02000006	4	4013	4666	654	1	NA	hypothetical protein
21	CC	KAI92014	AGBZ02000005	4	2015	2668	654	1	NA	hypothetical protein
21	CC	KIH78279	JTLV01000011	8	5449	6126	678	1	NA	hypothetical protein
21	CC	KIH78339	JTLV01000009	6	4824	5228	405	-1	NA	hypothetical protein
21	CC	KIH78652	JTLV01000008	199	159148	159429	282	1	NA	hypothetical protein
21	CC	KIH80094	JTLV01000002	56	42431	42712	282	1	NA	hypothetical protein
21	CC	KIH80109	JTLV01000002	71	53216	53620	405	-1	NA	hypothetical protein
22	CC	CAI93809	AJ969069	12	12172	12762	591	1	pF	hypothetical protein
22	CC	CAI93847	AJ969074	22	31854	32447	594	1	pF	hypothetical protein
22	CC	CAI94240	AJ969071	2	1563	2156	594	1	pF	hypothetical protein
22	CC	CAI94256	AJ969072	1	227	817	591	1	pF	hypothetical protein
22	CC	CAI94299	AJ969073	12	12054	12626	573	1	pCF	putative transmembrane protein
22	CC	CAI94302	AJ969073	15	15955	16275	321	1	pCF	putative transmembrane protein
22	CC	CAI94310	AJ969073	21	24477	25067	591	1	pF	hypothetical protein
22	CC	KAI92001	AGBZ02000006	5	5271	5615	345	1	NA	hypothetical protein
22	CC	KAI92002	AGBZ02000006	6	5617	6207	591	1	NA	hypothetical protein
22	CC	KAI92015	AGBZ02000005	5	3273	3878	606	1	NA	hypothetical protein
22	CC	KAI92016	AGBZ02000005	6	3880	4470	591	1	NA	hypothetical protein
22	CC	KIH78280	JTLV01000011	9	7055	7318	264	1	NA	hypothetical protein
22	CC	KIH78433	JTLV01000009	100	84004	84255	252	-1	NA	hypothetical protein
22	CC	KIH78526	JTLV01000008	73	59501	59833	333	1	NA	hypothetical protein
22	CC	KIH78653	JTLV01000008	200	160050	160319	270	1	NA	hypothetical protein
22	CC	KIH79051	JTLV01000005	160	119445	119714	270	1	NA	hypothetical protein
22	CC	KIH80095	JTLV01000002	57	43333	43602	270	1	NA	hypothetical protein
22	CC	KIH80102	JTLV01000002	64	47356	47625	270	-1	NA	hypothetical protein
23	CC	CAK98192	AM285301	10	4313	4498	186	-1	orf8	plectrovirus spv1-r8a2b orf8 c-terminal truncated protein
23	CC	CAK98428	AM285303	34	29544	29726	183	1	orf8	plectrovirus spv1-r8a2b orf8 protein
23	CC	CAK98867	AM285305	75	56489	56671	183	1	orf8	plectrovirus spv1-r8a2b orf 8 protein
23	CC	CAK98883	AM285305	91	70890	71129	240	1	orf8	plectrovirus spv1-r8a2b orf 8 protein
23	CC	CAK99014	AM285307	48	29014	29196	183	-1	orf8	plectrovirus spv1-r8a2b orf 8 protein
23	CC	CAK99216	AM285310	16	11728	11910	183	1	orf8	plectrovirus spv1-r8a2b orf 8 protein
23	CC	CAK99242	AM285310	42	33428	33610	183	1	orf8	plectrovirus spv1-r8a2b orf 8 protein
23	CC	CAK99301	AM285311	22	12356	12538	183	1	orf8	plectrovirus spv1-r8a2b orf 8 protein
23	CC	CAK99457	AM285314	30	20627	20809	183	1	orf8	plectrovirus spv1-r8a2b orf 8 protein
23	CC	CAK99614	AM285319	5	2142	2324	183	-1	orf8	plectrovirus spv1-r8a2b orf 8 protein
23	CC	CAK99645	AM285319	36	31502	31684	183	1	orf8	plectrovirus spv1-r8a2b orf 8 protein
23	CC	CAK99693	AM285320	43	29479	29718	240	-1	orf8	plectrovirus spv1-r8a2b orf 8 transmembrane protein
23	CC	CAK99778	AM285321	20	14460	14699	240	-1	orf8	plectrovirus spv1-r8a2b orf 8 protein
23	CC	CAK99889	AM285323	9	4510	4692	183	1	orf8	plectrovirus spv1-r8a2b orf 8 protein
23	CC	CAL00008	AM285333	2	910	1092	183	-1	orf8	plectrovirus spv1-r8a2b orf 8 protein
23	CC	KIH78690	JTLV01000007	30	22797	22967	171	1	NA	hypothetical protein
23	CC	KIH79655	JTLV01000003	252	205500	205739	240	1	NA	plectrovirus SpV1 ORF 8 uncharacterized protein
23	CC	KIH80139	JTLV01000002	101	79880	80119	240	-1	NA	plectrovirus SpV1 ORF 8 uncharacterized protein
24	CC	AGM24657	CP005077	70	89563	90630	1068	-1	NA	putative transposase
24	CC	AGM24703	CP005077	116	135032	136099	1068	1	NA	putative transposase
24	CC	AGM24957	CP005077	370	406437	407504	1068	-1	NA	putative transposase
24	CC	AGM25197	CP005077	610	682072	682287	216	1	NA	hypothetical protein
24	CC	AGM25201	CP005077	614	686545	686751	207	1	NA	hypothetical protein
24	CC	AGM25260	CP005077	673	754943	756010	1068	1	NA	putative transposase
24	CC	AGM25566	CP005077	979	1085143	1085640	498	1	NA	hypothetical protein
24	CC	CAK98438	AM285303	44	35538	36626	1089	1	orf3	transposase of is3 family protein
24	CC	CAK98472	AM285304	7	3902	4291	390	-1	orf3	transposase of is3 family n-terminal truncated protein
24	CC	CAK98473	AM285304	8	4266	4988	723	-1	orf3	transposase of is3 family c-terminal truncated protein
24	CC	CAK98820	AM285305	28	19237	20064	828	1	orf3	transposase of is3 family c-terminal truncated protein
24	CC	CAK98844	AM285305	52	41879	42247	369	-1	orf3	transposase of is3 family n-terminal and c-terminal truncated protein
24	CC	CAK98992	AM285307	26	13669	14754	1086	1	orf3	transposase of is3 family protein
24	CC	CAK99342	AM285311	63	52666	52836	171	-1	orf3	transposase of is3 family n-terminal and c-terminal truncated protein
24	CC	CAK99343	AM285311	64	52811	53329	519	-1	orf3	transposase of is3 family c-terminal truncated protein
24	CC	CAL00013	AM285333	7	6382	6729	348	-1	orf3	transposase of is3 family n-terminal and c-terminal truncated protein
24	CC	KAI92196	AGBZ02000004	171	171752	172837	1086	-1	NA	integrase
25	CC	AGM25183	CP005077	596	664449	667163	2715	-1	mgtA1	Mg(2+) transport ATPase, P-type
25	CC	AGM25320	CP005077	733	815658	818360	2703	-1	mgtA2	Mg(2+) transport ATPase, P-type
25	CC	AGM25432	CP005077	845	944892	947621	2730	-1	mgtA3	Mg(2+) transport ATPase, P-type
25	CC	AGM26223	CP005078	627	675795	678509	2715	-1	mgtA1	Mg(2+) transport ATPase, P-type
25	CC	AGM26360	CP005078	764	826258	828960	2703	-1	mgtA2	Mg(2+) transport ATPase, P-type
25	CC	AGM26482	CP005078	886	961932	964646	2715	-1	mgtA3	Mg(2+) transport ATPase, P-type
25	CC	CAK99735	AM285320	85	65097	67829	2733	-1	yloB	hypothetical cation transport atpase transmembrane protein
25	CC	ELL44567	AMGI01000014	20	18660	21371	2712	1	mgtA3	Mg(2+) transport ATPase, P-type
25	CC	ELL44794	AMGI01000008	2	2084	4798	2715	-1	mgtA2	Mg(2+) transport ATPase, P-type
25	CC	ELL44833	AMGI01000007	5	5809	8541	2733	-1	mgtA1	Mg(2+) transport ATPase, P-type
25	CC	KAI92743	AGBZ02000001	267	300651	303365	2715	-1	NA	magnesium ABC transporter ATPase
25	CC	KAI93029	AGBZ02000001	597	645561	648272	2712	1	NA	magnesium transporter ATPase
25	CC	KIH80123	JTLV01000002	85	61988	64702	2715	1	mgtA	Mg(2+) transport ATPase, P-type
25	CC	KIH80128	JTLV01000002	90	70249	72774	2526	1	mgtA	Mg(2+) transport ATPase, P-type
25	Sa	AKM53465	CP011855	853	999186	1001885	2700	-1	NA	Mg(2+) transport ATPase, P-type
25	Se	AKM53971	CP011856	363	401408	404131	2724	1	NA	Mg(2+) transport ATPase, P-type
25	Se	AKM54637	CP011856	1029	1184649	1187348	2700	-1	mgtA	Mg(2+) transport ATPase, P-type
26	CC	CAI93814	AJ969074	4	4474	4935	462	1	pK	putative transmembrane protein
26	CC	CAI93821	AJ969074	9	10237	10752	516	1	pK	putative transmembrane protein
26	CC	CAI94312	AJ969073	23	26788	27279	492	1	pK	putative transmembrane protein
26	CC	CAK98842	AM285305	50	39183	39491	309	1	NA	hypothetical transmembrane protein
26	CC	ELL44158	AMGI01000021	25	34814	35374	561	-1	NA	putative transmembrane protein
26	CC	ELL44160	AMGI01000021	27	37166	37606	441	1	NA	putative transmembrane protein
26	CC	ELL44162	AMGI01000021	29	38579	39208	630	1	NA	putative transmembrane protein
26	CC	ELL44588	AMGI01000014	41	41169	41720	552	1	NA	putative transmembrane protein
26	CC	KAI92289	AGBZ02000004	272	288277	288837	561	-1	NA	membrane protein
26	CC	KAI92290	AGBZ02000004	274	290629	291069	441	1	NA	membrane protein
26	CC	KAI92292	AGBZ02000004	276	292042	292671	630	1	NA	membrane protein
26	CC	KAI93050	AGBZ02000001	619	668068	668673	606	1	NA	membrane protein
26	CC	KIH79187	JTLV01000005	296	216462	216641	180	-1	NA	hypothetical protein
26	CC	KIH79190	JTLV01000005	299	217850	218173	324	-1	NA	hypothetical protein
26	CC	KIH79192	JTLV01000005	301	219111	219347	237	-1	NA	hypothetical protein
26	CC	KIH79194	JTLV01000005	303	219577	220128	552	-1	NA	hypothetical protein
26	CC	KIH79195	JTLV01000005	304	220165	220680	516	-1	NA	hypothetical protein
27	CC	CAK98671	AM285304	206	180147	180320	174	-1	NA	hypothetical protein
27	CC	CAK99038	AM285307	72	41557	41721	165	-1	NA	hypothetical protein
27	CC	CAK99070	AM285307	104	70349	70525	177	-1	NA	hypothetical protein
27	CC	CAK99182	AM285309	53	42836	43012	177	1	NA	hypothetical protein
27	CC	CAK99293	AM285311	14	6673	6858	186	-1	NA	hypothetical protein
27	CC	CAK99573	AM285317	48	45734	45904	171	1	NA	hypothetical protein
27	CC	CAK99899	AM285323	19	10310	10495	186	1	NA	hypothetical protein
27	CC	KIH78293	JTLV01000010	8	2956	3129	174	-1	NA	hypothetical protein
27	CC	KIH78407	JTLV01000009	74	70641	70805	165	1	NA	hypothetical protein
27	CC	KIH78614	JTLV01000008	161	131042	131230	189	-1	NA	hypothetical protein
27	CC	KIH78631	JTLV01000008	178	142423	142596	174	-1	NA	hypothetical protein
27	CC	KIH78709	JTLV01000007	49	42450	42638	189	1	NA	hypothetical protein
27	CC	KIH78733	JTLV01000006	13	9980	10168	189	-1	NA	hypothetical protein
27	CC	KIH78900	JTLV01000005	9	4454	4642	189	-1	NA	hypothetical protein
27	CC	KIH78913	JTLV01000005	22	11159	11347	189	-1	NA	hypothetical protein
27	CC	KIH80041	JTLV01000002	3	1722	1910	189	-1	NA	hypothetical protein
27	CC	KIH80327	JTLV01000001	76	68171	68359	189	-1	NA	hypothetical protein
28	CC	CAK99065	AM285307	99	69053	69367	315	-1	NA	hypothetical protein c-terminal truncated
28	CC	CAK99167	AM285309	38	32918	33250	333	-1	NA	hypothetical protein n-terminal truncated
28	CC	CAK99168	AM285309	39	33390	33701	312	-1	NA	hypothetical protein c-terminal truncated
28	CC	CAK99286	AM285311	7	3950	4732	783	-1	NA	hypothetical protein
28	CC	CAK99905	AM285323	25	12441	13226	786	1	NA	hypothetical protein
28	CC	KAI93166	AGBZ02000001	502	557710	558456	747	-1	NA	hypothetical protein
28	CC	KIH78420	JTLV01000009	87	75672	76142	471	1	NA	hypothetical protein
28	CC	KIH78421	JTLV01000009	88	76167	76457	291	1	NA	hypothetical protein
28	CC	KIH78612	JTLV01000008	159	130198	130899	702	-1	NA	hypothetical protein
28	CC	KIH78629	JTLV01000008	176	141579	142280	702	-1	NA	hypothetical protein
28	CC	KIH78711	JTLV01000007	51	42781	43482	702	1	NA	hypothetical protein
28	CC	KIH78731	JTLV01000006	11	9136	9837	702	-1	NA	hypothetical protein
28	CC	KIH78841	JTLV01000006	121	112192	112893	702	-1	NA	hypothetical protein
28	CC	KIH78898	JTLV01000005	7	3610	4311	702	-1	NA	hypothetical protein
28	CC	KIH78911	JTLV01000005	20	10315	11016	702	-1	NA	hypothetical protein
28	CC	KIH79925	JTLV01000003	522	416618	417319	702	1	NA	hypothetical protein
28	CC	KIH80039	JTLV01000002	1	878	1579	702	-1	NA	hypothetical protein
29	CC	AGM24590	CP005077	3	3019	4938	1920	1	gyrB	DNA gyrase subunit B
29	CC	AGM25088	CP005077	501	563785	565725	1941	-1	parE	DNA topoisomerase IV subunit B
29	CC	AGM25599	CP005078	3	3022	4944	1923	1	gyrB	DNA gyrase subunit B
29	CC	AGM26148	CP005078	552	589422	591359	1938	-1	parE	DNA topoisomerase IV subunit B
29	CC	CAK98250	AM285302	3	2816	4735	1920	1	gyrB	dna gyrase subunit b protein
29	CC	CAK99042	AM285307	76	44452	46389	1938	1	parE	dna topoisomerase iv subunit b protein
29	CC	ELL44104	AMGI01000024	9	10497	12434	1938	-1	parE	DNA topoisomerase IV subunit B
29	CC	ELL44706	AMGI01000010	37	51892	53811	1920	1	gyrB	DNA gyrase subunit B
29	CC	KAI92484	AGBZ02000002	32	40238	42175	1938	-1	gyrB	DNA gyrase subunit B
29	CC	KAI92885	AGBZ02000001	429	468016	469935	1920	1	gyrB	DNA gyrase subunit B
29	CC	KIH79116	JTLV01000005	225	165939	167879	1941	-1	parE	DNA topoisomerase IV subunit B
29	CC	KIH80254	JTLV01000001	3	2872	4794	1923	1	gyrB	DNA gyrase subunit B
29	Sa	AKM52615	CP011855	3	2820	4748	1929	1	gyrB	DNA gyrase subunit B
29	Sa	AKM53098	CP011855	486	567061	569001	1941	1	parE	DNA topoisomerase IV subunit B
29	Se	AKM53611	CP011856	3	2820	4742	1923	1	gyrB	DNA gyrase subunit B
29	Se	AKM54164	CP011856	556	634870	636810	1941	1	parE	DNA topoisomerase IV subunit B
30	CC	AGM24962	CP005077	375	413703	414743	1041	1	mreB1	cell shape determining protein MreB
30	CC	AGM25585	CP005077	998	1109380	1110429	1050	1	mreB4	cell shape determining protein MreB
30	CC	AGM25980	CP005078	384	418379	419419	1041	1	mreB1	cell shape determining protein MreB
30	CC	AGM26591	CP005078	995	1093417	1094466	1050	1	mreB4	cell shape determining protein MreB
30	CC	CAK98230	AM285301	48	36092	37135	1044	1	mreB4	cell shape determining protein mreb
30	CC	CAK99436	AM285314	9	5109	6149	1041	-1	mreB1	cell shape-determining protein mreb1
30	CC	ELL44135	AMGI01000021	2	3069	4109	1041	1	mreB1	cell shape determining protein MreB
30	CC	ELL44694	AMGI01000010	25	36483	37526	1044	1	mreB4	cell shape determining protein MreB
30	CC	KAI92266	AGBZ02000004	249	256529	257569	1041	1	NA	rod shape-determining protein MreB
30	CC	KAI92873	AGBZ02000001	417	452607	453650	1044	1	NA	rod shape-determining protein MreB
30	CC	KIH78325	JTLV01000010	40	29693	30739	1047	1	mreB	cell shape determining protein MreB
30	CC	KIH79740	JTLV01000003	337	268936	269976	1041	1	mreB	cell shape determining protein MreB
30	Sa	AKM52995	CP011855	383	443608	444648	1041	1	mreB1	cell shape-determining protein MreB
30	Sa	AKM53590	CP011855	978	1144292	1145341	1050	1	mreB4	cell shape determining protein MreB
30	Se	AKM54055	CP011856	447	496908	497948	1041	1	mreB1	cell shape-determining protein MreB
30	Se	AKM54777	CP011856	1169	1354415	1355524	1110	1	mreB4	cell shape determining protein MreB
31	CC	AGM25029	CP005077	442	502117	502740	624	1	NA	hypothetical protein
31	CC	AGM25324	CP005077	737	820443	821378	936	-1	NA	hypothetical protein
31	CC	AGM25473	CP005077	886	986102	988963	2862	-1	NA	hypothetical protein
31	CC	AGM26080	CP005078	484	520630	523527	2898	1	NA	hypothetical protein
31	CC	CAK98234	AM285301	52	40857	42194	1338	-1	NA	hypothetical transmembrane protein
31	CC	CAK99197	AM285309	68	47777	50752	2976	-1	NA	hypothetical transmembrane protein
31	CC	CAK99438	AM285314	11	6926	8425	1500	-1	NA	hypothetical protein
31	CC	ELL44117	AMGI01000023	3	1652	4627	2976	-1	NA	hypothetical protein
31	CC	ELL44134	AMGI01000021	1	114	2996	2883	1	NA	hypothetical protein
31	CC	ELL44698	AMGI01000010	29	41245	44181	2937	-1	NA	hypothetical protein
31	CC	KAI92462	AGBZ02000002	3	1648	4623	2976	-1	NA	hypothetical protein
31	CC	KAI92877	AGBZ02000001	421	457369	460305	2937	-1	NA	ICEF-II
31	CC	KIH78693	JTLV01000007	33	24311	26290	1980	1	NA	hypothetical protein
31	CC	KIH78970	JTLV01000005	79	58073	60052	1980	1	NA	hypothetical protein
31	Sa	AKM52937	CP011855	325	384050	386929	2880	1	NA	hypothetical protein
31	Se	AKM53967	CP011856	359	396050	398938	2889	1	NA	hypothetical protein
32	CC	CAK98943	AM285305	151	127005	129194	2190	-1	NA	hypothetical protein with plectrovirus orf 1 domain
32	CC	CAK99138	AM285309	9	7538	9733	2196	1	NA	hypothetical protein with plectrovirus orf 1 domain
32	CC	CAK99146	AM285309	17	17638	17946	309	1	NA	hypothetical protein with plectrovirus orf 1 domain c-terminal truncated
32	CC	CAK99147	AM285309	18	17986	19839	1854	1	NA	hypothetical protein with plectrovirus orf 1 domain n-terminal truncated
32	CC	CAK99676	AM285320	26	16650	18098	1449	1	NA	hypothetical protein with plectrovirus orf 1 domain n-terminal truncated
32	CC	CAK99922	AM285324	11	7430	9625	2196	1	NA	hypothetical protein with plectrovirus orf 1 domain
32	CC	KIH78440	JTLV01000009	107	91809	94235	2427	-1	NA	hypothetical protein
32	CC	KIH78471	JTLV01000008	18	18977	19423	447	1	NA	hypothetical protein
32	CC	KIH78562	JTLV01000008	109	87113	88045	933	-1	NA	hypothetical protein
32	CC	KIH78563	JTLV01000008	110	87996	88916	921	-1	NA	hypothetical protein
32	CC	KIH79256	JTLV01000005	365	271729	274149	2421	1	NA	hypothetical protein
32	CC	KIH80208	JTLV01000002	170	137846	140092	2247	-1	NA	hypothetical protein
32	CC	KIH80209	JTLV01000002	171	140046	140273	228	-1	NA	hypothetical protein
32	Sa	AKM53071	CP011855	459	532742	533689	948	-1	NA	hypothetical protein
32	Sa	AKM53497	CP011855	885	1036201	1036425	225	1	NA	hypothetical protein
32	Se	AKM54677	CP011856	1069	1228436	1230448	2013	1	NA	hypothetical protein
33	CC	CAK98970	AM285307	4	1961	2188	228	1	yqaK	hypothetical rect protein c-terminal truncated
33	CC	CAK98971	AM285307	5	2221	2814	594	1	yqaK	putative rect protein n-terminal truncated
33	CC	CAK98977	AM285307	11	6035	6328	294	1	yqaK	hypothetical rect protein c-terminal truncated
33	CC	CAK99285	AM285311	6	3034	3948	915	-1	yqaK	putative rect protein
33	CC	CAK99381	AM285312	23	13609	14463	855	1	yqaK	putative rect protein
33	CC	CAL00077	AM285338	6	4198	5052	855	-1	yqaK	putative rect protein
33	CC	KAI92941	AGBZ02000001	501	556764	557708	945	-1	NA	hypothetical protein
33	CC	KIH78611	JTLV01000008	158	129360	130196	837	-1	recT	recombinase, phage RecT family
33	CC	KIH78628	JTLV01000008	175	140648	141577	930	-1	recT	recombinase, phage RecT family
33	CC	KIH78712	JTLV01000007	52	43484	44413	930	1	recT	recombinase, phage RecT family
33	CC	KIH78730	JTLV01000006	10	8205	9134	930	-1	recT	recombinase, phage RecT family
33	CC	KIH78840	JTLV01000006	120	111267	112190	924	-1	recT	recombinase, phage RecT family
33	CC	KIH78897	JTLV01000005	6	2679	3608	930	-1	recT	recombinase, phage RecT family
33	CC	KIH78910	JTLV01000005	19	9384	10313	930	-1	recT	recombinase, phage RecT family
33	CC	KIH79926	JTLV01000003	523	417321	418250	930	1	recT	recombinase, phage RecT family
33	CC	KIH80325	JTLV01000001	74	66396	67325	930	-1	recT	recombinase, phage RecT family
34	CC	CAK99844	AM285322	1	241	1248	1008	-1	rep	probable plectrovirus SVGII3 rep protein
34	CC	CAK99859	AM285322	16	8499	8732	234	-1	rep	plectrovirus SVGII3 rep protein n-terminal truncated
34	CC	CAK99860	AM285322	17	9019	9441	423	-1	rep	probable plectrovirus SVGII3 rep protein c-terminal truncated
34	CC	CAK99865	AM285322	22	12420	12887	468	-1	rep	putative plectrovirus SVGII3 rep protein n-terminal truncated
34	CC	CAK99866	AM285322	23	13007	13303	297	-1	rep	plectrovirus SVGII3 rep protein n-terminal and c-terminal truncated
34	CC	CAK99940	AM285326	1	363	1379	1017	1	rep	probable plectrovirus svts2 rep protein
34	CC	CAK99953	AM285326	14	7372	8373	1002	1	rep	probable plectrovirus svts2 rep protein
34	CC	CAK99975	AM285328	8	4463	5470	1008	1	rep	probable plectrovirus SVGII3 rep protein
34	CC	CAL00034	AM285334	9	3693	4694	1002	-1	rep	probable plectrovirus SVGII3 rep protein
34	CC	KAI92615	AGBZ02000001	120	132468	133397	930	1	NA	plectrovirus svts2 rep protein
34	CC	KAI92750	AGBZ02000001	274	310093	311013	921	1	NA	plectrovirus svts2 rep protein
34	CC	KAI92806	AGBZ02000001	343	363558	364487	930	-1	NA	plectrovirus svts2 rep protein
34	CC	KAI93010	AGBZ02000001	578	625793	626722	930	-1	NA	plectrovirus svts2 rep protein
34	CC	KIH79144	JTLV01000005	253	183089	184021	933	-1	NA	plectrovirus SVTS2 putative rep protein
34	CC	KIH79159	JTLV01000005	268	192459	193391	933	-1	NA	plectrovirus SVTS2 putative rep protein
34	CC	KIH80395	JTLV01000001	144	136509	136751	243	1	NA	hypothetical protein
35	CC	CAK99135	AM285309	6	4734	5969	1236	1	NA	hypothetical protein
35	CC	CAK99143	AM285309	14	14837	16072	1236	1	NA	hypothetical protein
35	CC	CAK99191	AM285309	62	45107	45553	447	-1	NA	hypothetical protein n-terminal and c-terminal truncated
35	CC	CAK99607	AM285318	22	15795	17030	1236	1	NA	hypothetical protein
35	CC	CAK99918	AM285324	7	4630	4998	369	1	NA	hypothetical protein c-terminal truncated
35	CC	CAK99919	AM285324	8	5005	5799	795	1	NA	hypothetical protein n-terminal and c-terminal truncated
35	CC	CAL00068	AM285337	4	3216	4622	1407	1	NA	hypothetical protein n-terminal truncated
35	CC	KAI93161	AGBZ02000001	495	553071	554144	1074	1	NA	hypothetical protein
35	CC	KIH78443	JTLV01000009	110	95787	96989	1203	-1	NA	hypothetical protein
35	CC	KIH78523	JTLV01000008	70	57814	58164	351	1	NA	hypothetical protein
35	CC	KIH79253	JTLV01000005	362	268999	270177	1179	1	NA	hypothetical protein
35	CC	KIH80212	JTLV01000002	174	141825	143003	1179	-1	NA	hypothetical protein
35	Sa	AKM52917	CP011855	305	359035	359181	147	1	NA	hypothetical protein
35	Sa	AKM53501	CP011855	889	1039606	1039884	279	1	NA	hypothetical protein
35	Se	AKM54681	CP011856	1073	1232166	1233449	1284	1	NA	hypothetical protein
36	CC	CAI93802	AJ969069	5	2587	5073	2487	1	arp3A	adhesion related protein, transmembrane
36	CC	CAI94245	AJ969071	7	5538	7913	2376	1	arp3c	adhesion related protein, transmembrane
36	CC	CAI94262	AJ969072	7	4070	6574	2505	1	arp2a	adhesion related protein, transmembrane
36	CC	CAI94268	AJ969072	11	9962	12013	2052	1	arp4a	adhesion related protein, transmembrane
36	CC	CAI94278	AJ969070	3	1740	4238	2499	1	arp3d	adhesion related protein, transmembrane
36	CC	CAI94295	AJ969073	8	6038	8623	2586	1	arp5a	adhesion related protein, transmembrane
36	CC	CAI94298	AJ969073	11	9559	12054	2496	1	arp3b	adhesion related protein, transmembrane
36	CC	CAI94301	AJ969073	14	13449	15872	2424	1	arp2b	adhesion related protein, transmembrane
36	CC	KAI92007	AGBZ02000006	11	8593	10944	2352	1	NA	hypothetical protein
36	CC	KAI92021	AGBZ02000005	11	7268	9517	2250	1	NA	hypothetical protein
36	CC	KAI92022	AGBZ02000005	12	9868	11970	2103	1	NA	hypothetical protein
36	CC	KAI92023	AGBZ02000005	14	12764	14929	2166	1	NA	hypothetical protein
36	CC	KAI92024	AGBZ02000005	15	15280	17340	2061	1	NA	hypothetical protein
36	CC	KIH78269	JTLV01000012	1	1	2400	2400	1	NA	putative adhesion-related protein
36	Se	AKM53635	CP011856	27	27566	28639	1074	1	NA	adhesin-like protein
37	CC	CAK98189	AM285301	7	3134	3283	150	-1	orf13	plectrovirus spv1-c74 orf 13 transmembrane protein
37	CC	CAK98360	AM285302	113	104293	104442	150	1	orf13	plectrovirus spv1-c74 orf13 transmembrane protein
37	CC	CAK98478	AM285304	13	6742	6912	171	-1	orf13	plectrovirus spv1-c74 orf 13 transmembrane protein
37	CC	CAK98790	AM285304	325	288701	288850	150	-1	orf13	plectrovirus spv1-c74 orf 13 transmembrane protein
37	CC	CAK98885	AM285305	93	71844	71993	150	1	orf13	plectrovirus spv1-c74 orf 13 transmembrane protein
37	CC	CAK98985	AM285307	19	8913	9062	150	1	orf13	plectrovirus spv1-c74 orf 13 transmembrane protein
37	CC	CAK99011	AM285307	45	27752	27901	150	-1	orf13	plectrovirus spv1-c74 orf 13 transmembrane protein
37	CC	CAK99462	AM285314	35	22279	22428	150	1	orf13	plectrovirus spv1-c74 orf 13 transmembrane protein
37	CC	CAK99478	AM285316	6	2791	2940	150	1	orf13	plectrovirus spv1-c74 orf 13 transmembrane protein
37	CC	CAK99611	AM285319	2	898	1047	150	-1	orf13	plectrovirus spv1-c74 orf 13 transmembrane protein
37	CC	CAK99649	AM285319	40	33207	33356	150	1	orf13	plectrovirus spv1-c74 orf 13 transmembrane protein
37	CC	CAK99690	AM285320	40	28268	28417	150	-1	orf13	plectrovirus spv1-c74 orf 13 transmembrane protein
37	CC	CAK99741	AM285320	91	71666	71815	150	1	orf13	plectrovirus spv1-c74 orf 13 transmembrane protein
37	CC	CAK99775	AM285321	17	13348	13497	150	-1	orf13	plectrovirus spv1-c74 orf 13 transmembrane protein
37	CC	KIH79467	JTLV01000003	64	56360	56509	150	1	NA	plectrovirus SpV1 ORF 13 uncharacterized protein
38	CC	CAK99165	AM285309	36	32118	32495	378	-1	NA	hypothetical protein
38	CC	CAK99284	AM285311	5	2549	3043	495	-1	NA	hypothetical protein
38	CC	CAK99294	AM285311	15	7644	8087	444	-1	NA	hypothetical protein
38	CC	CAK99581	AM285317	56	48765	49256	492	1	NA	hypothetical protein
38	CC	CAK99907	AM285323	27	14119	14595	477	1	NA	hypothetical protein
38	CC	KAI93165	AGBZ02000001	500	556258	556770	513	-1	NA	hypothetical protein
38	CC	KIH78627	JTLV01000008	174	140199	140663	465	-1	NA	hypothetical protein
38	CC	KIH78713	JTLV01000007	53	44398	44898	501	1	NA	hypothetical protein
38	CC	KIH78729	JTLV01000006	9	7720	8220	501	-1	NA	hypothetical protein
38	CC	KIH78839	JTLV01000006	119	110776	111273	498	-1	NA	hypothetical protein
38	CC	KIH78895	JTLV01000005	4	2195	2431	237	-1	NA	hypothetical protein
38	CC	KIH78896	JTLV01000005	5	2419	2694	276	-1	NA	hypothetical protein
38	CC	KIH78909	JTLV01000005	18	8899	9399	501	-1	NA	hypothetical protein
38	CC	KIH79927	JTLV01000003	524	418235	418735	501	1	NA	hypothetical protein
38	CC	KIH80324	JTLV01000001	73	65911	66411	501	-1	NA	hypothetical protein
39	CC	CAK98464	AM285303	70	53796	54785	990	1	NA	hypothetical c-terminal truncated transmembrane protein
39	CC	CAK98465	AM285303	71	54760	55407	648	1	NA	hypothetical n-terminal truncated transmembrane protein
39	CC	CAK99084	AM285308	6	2246	3049	804	-1	NA	hypothetical c-terminal truncated transmembrane protein
39	CC	CAK99134	AM285309	5	3111	4721	1611	1	NA	hypothetical transmembrane protein
39	CC	CAK99142	AM285309	13	14033	14836	804	1	NA	hypothetical n-terminal truncated transmembrane protein
39	CC	CAK99606	AM285318	21	14172	15782	1611	1	NA	hypothetical transmembrane protein
39	CC	CAK99916	AM285324	5	3006	3995	990	1	NA	hypothetical c-terminal truncated transmembrane protein
39	CC	CAK99917	AM285324	6	3970	4617	648	1	NA	hypothetical n-terminal truncated transmembrane protein
39	CC	KIH78444	JTLV01000009	111	97002	98567	1566	-1	NA	hypothetical protein
39	CC	KIH78522	JTLV01000008	69	56203	57801	1599	1	NA	hypothetical protein
39	CC	KIH78981	JTLV01000005	90	65485	66219	735	-1	NA	hypothetical protein
39	CC	KIH79252	JTLV01000005	361	267391	268986	1596	1	NA	hypothetical protein
39	CC	KIH80213	JTLV01000002	175	143016	144581	1566	-1	NA	hypothetical protein
39	Sa	AKM52916	CP011855	304	357413	358003	591	1	NA	hypothetical protein
40	CC	CAI93800	AJ969069	3	1255	2031	777	1	soj	SOJ-like protein
40	CC	CAI94243	AJ969071	5	3927	4700	774	1	soj	SOJ-like transmembrane protein
40	CC	CAI94259	AJ969072	4	1793	2566	774	1	soj	SOJ-like protein
40	CC	CAI94266	AJ969072	10	8732	9508	777	1	soj	SOJ-like protein
40	CC	CAI94276	AJ969070	2	505	1287	783	1	soj	SOJ-like transmembrane protein
40	CC	CAI94288	AJ969073	1	18	791	774	1	soj	SOJ-like protein
40	CC	CAI94290	AJ969073	3	1885	2658	774	-1	soj	SOJ-like protein
40	CC	KAI92019	AGBZ02000005	9	5783	6553	771	1	NA	hypothetical protein
40	CC	KIH78284	JTLV01000011	13	9745	10515	771	1	soj	SOJ-like protein
40	CC	KIH78380	JTLV01000009	47	49775	50341	567	1	soj	SOJ-like protein
40	CC	KIH78529	JTLV01000008	76	61603	62376	774	1	soj	SOJ-like protein
40	CC	KIH78656	JTLV01000008	203	161796	161999	204	-1	NA	hypothetical protein
40	CC	KIH79846	JTLV01000003	443	357550	358287	738	1	NA	SOJ-like protein
40	CC	KIH80098	JTLV01000002	60	44954	45271	318	-1	NA	hypothetical protein
41	CC	CAK98194	AM285301	12	5396	5506	111	-1	orf14	plectrovirus spv1-c74 orf14 protein
41	CC	CAK98356	AM285302	109	102869	102979	111	1	orf14	plectrovirus spv1-c74 orf14 protein
41	CC	CAK98425	AM285303	31	28588	28698	111	1	orf14	plectrovirus spv1-c74 orf14 c-terminal truncated protein
41	CC	CAK98847	AM285305	55	43498	43608	111	-1	orf14	plectrovirus spv1-c74 orf 14 protein
41	CC	CAK98978	AM285307	12	6412	6522	111	1	orf14	plectrovirus spv1-c74 orf 14 protein
41	CC	CAK99017	AM285307	51	29934	30044	111	-1	orf14	plectrovirus spv1-c74 orf 14 protein
41	CC	CAK99076	AM285307	110	72977	73087	111	1	orf14	plectrovirus spv1-c74 orf 14 protein
41	CC	CAK99519	AM285316	47	40360	40470	111	1	orf14	plectrovirus spv1-c74 orf 14 protein
41	CC	ELL44230	AMGI01000019	1	193	303	111	-1	NA	plectrovirus SpV1-C74 ORF 14 uncharacterized protein
41	CC	KIH78549	JTLV01000008	96	77124	77234	111	1	NA	plectrovirus SpV1 ORF 14 uncharacterized protein
41	CC	KIH78933	JTLV01000005	42	22980	23090	111	-1	NA	plectrovirus SpV1 ORF 14 uncharacterized protein
41	CC	KIH79124	JTLV01000005	233	171730	171840	111	-1	NA	plectrovirus SpV1 ORF 14 uncharacterized protein
41	CC	KIH79652	JTLV01000003	249	204549	204659	111	1	NA	plectrovirus SpV1 ORF 14 uncharacterized protein
41	CC	KIH80290	JTLV01000001	39	36747	36857	111	-1	NA	plectrovirus SpV1 ORF 14 uncharacterized protein
42	CC	CAK98204	AM285301	22	16254	16673	420	1	orf3	transposase of is30 family c-terminal truncated protein
42	CC	CAK98445	AM285303	51	40862	41329	468	1	orf3	transposase of is30 family c-terminal truncated protein
42	CC	CAK98895	AM285305	103	76837	77160	324	1	orf3	tranposase of is30 family c-terminal truncated protein
42	CC	CAK98896	AM285305	104	77097	77336	240	1	orf3	tranposase of is30 family n-terminal and c-terminal truncated protein
42	CC	CAK99051	AM285307	85	57071	57592	522	-1	orf3	transposase of is30 family n-terminal and c-terminal truncated protein
42	CC	CAK99074	AM285307	108	72447	72635	189	1	orf3	transposase of is30 family c-terminal truncated protein
42	CC	CAK99256	AM285310	56	39706	39948	243	1	orf3	transposase of is30 family c-terminal truncated protein
42	CC	CAK99257	AM285310	57	39964	40344	381	1	orf3	transposase of is30 family n-terminal and c-terminal truncated protein
42	CC	CAK99486	AM285316	14	7627	7815	189	1	orf3	transposase of is30 family c-terminal truncated protein
42	CC	CAK99657	AM285320	7	5325	5633	309	-1	orf3	transposase of is30 family n-terminal and c-terminal truncated protein
42	CC	CAK99658	AM285320	8	5649	5894	246	-1	orf3	transposase of is30 family c-terminal truncated protein
42	CC	CAK99683	AM285320	33	23246	23698	453	-1	orf3	transposase of is30 family c-terminal truncated protein
42	CC	CAK99751	AM285320	101	76776	77327	552	1	orf3	transposase of is30 family n-terminal and c-terminal truncated protein
42	CC	CAK99840	AM285321	82	73556	74125	570	1	orf3	transposase of is30 family c-terminal truncated protein
43	CC	AGM24934	CP005077	347	383589	385856	2268	1	NA	hypothetical protein
43	CC	AGM25011	CP005077	424	475474	477342	1869	1	NA	hypothetical protein
43	CC	AGM25131	CP005077	544	619957	621783	1827	-1	NA	hypothetical protein
43	CC	AGM25132	CP005077	545	622022	623872	1851	-1	NA	hypothetical protein
43	CC	AGM26026	CP005078	430	473679	476105	2427	1	NA	hypothetical protein
43	CC	AGM26190	CP005078	594	644986	646854	1869	-1	NA	hypothetical protein
43	CC	AGM26191	CP005078	595	647093	648934	1842	-1	NA	hypothetical protein
43	CC	CAK99334	AM285311	55	47053	48642	1590	-1	NA	hypothetical lipoprotein transmembrane
43	CC	ELL44163	AMGI01000021	30	39543	41033	1491	1	NA	hypothetical protein
43	CC	ELL44604	AMGI01000014	57	56257	57846	1590	1	NA	hypothetical protein
43	CC	KAI92293	AGBZ02000004	277	292991	294487	1497	1	NA	hypothetical protein
43	CC	KAI93177	AGBZ02000001	635	683210	684685	1476	1	NA	hypothetical protein
43	CC	KIH79759	JTLV01000003	356	284719	286419	1701	1	NA	putative lipoprotein
44	CC	CAK98462	AM285303	68	51974	53125	1152	1	NA	hypothetical protein n-terminal truncated
44	CC	CAK98822	AM285305	30	20919	22073	1155	-1	NA	hypothetical protein n-terminal truncated
44	CC	CAK98945	AM285306	2	676	1827	1152	-1	NA	hypothetical protein n-terminal truncated
44	CC	CAK99086	AM285308	8	3720	4502	783	-1	NA	hypothetical protein n-terminal truncated
44	CC	CAK99132	AM285309	3	1289	2440	1152	1	NA	hypothetical protein n-terminal truncated
44	CC	CAK99604	AM285318	19	12350	13501	1152	1	NA	hypothetical protein n-terminal truncated
44	CC	CAK99914	AM285324	3	1184	2335	1152	1	NA	hypothetical protein n-terminal truncated
44	CC	KIH78521	JTLV01000008	68	54940	56166	1227	1	NA	hypothetical protein
44	CC	KIH78982	JTLV01000005	91	66256	67482	1227	-1	NA	hypothetical protein
44	CC	KIH79251	JTLV01000005	360	266121	267353	1233	1	NA	hypothetical protein
44	CC	KIH80214	JTLV01000002	176	144652	145878	1227	-1	NA	hypothetical protein
44	CC	KIH80303	JTLV01000001	52	46072	46707	636	1	NA	hypothetical protein
44	Sa	AKM52915	CP011855	303	356462	357376	915	1	NA	hypothetical protein
45	CC	CAK99853	AM285322	10	6514	6705	192	-1	orf7	plectrovirus SVGII3 orf 7 transmembrane protein
45	CC	CAK99877	AM285322	34	17717	17920	204	-1	orf7	plectrovirus SVGII3 orf 7 transmembrane protein
45	CC	CAK99945	AM285326	6	3258	3449	192	1	orf7	plectrovirus svts2 orf 7 transmembrane protein
45	CC	CAK99957	AM285326	18	9812	10015	204	1	orf7	plectrovirus svts2 orf 7 transmembrane protein
45	CC	CAK99982	AM285329	4	895	1098	204	1	orf7	plectrovirus SVGII3 orf 7 transmembrane protein
45	CC	CAL00030	AM285334	5	1941	2144	204	-1	orf7	plectrovirus SVGII3 orf 7 transmembrane protein
45	CC	ELL44360	AMGI01000018	81	88554	88763	210	-1	NA	plectrovirus SVTS2 ORF 7 uncharacterized protein
45	CC	KAI92619	AGBZ02000001	125	135395	135610	216	1	NA	membrane protein
45	CC	KAI92761	AGBZ02000001	292	322847	323056	210	1	NA	membrane protein
45	CC	KAI92801	AGBZ02000001	337	361155	361361	207	-1	NA	membrane protein
45	CC	KAI93005	AGBZ02000001	572	623581	623796	216	-1	NA	membrane protein
45	CC	KIH79136	JTLV01000005	245	179818	180027	210	-1	NA	plectrovirus SVTS2 ORF 7 uncharacterized protein
45	CC	KIH79151	JTLV01000005	260	189169	189378	210	-1	NA	plectrovirus SVTS2 ORF 7 uncharacterized protein
46	CC	AGM24629	CP005077	42	52079	53503	1425	1	NA	ribose/galactose ABC transporter substrate-binding protein
46	CC	AGM25638	CP005078	42	52061	53482	1422	1	NA	ribose/galactose ABC transporter substrate-binding protein
46	CC	CAK98295	AM285302	48	46162	47565	1404	1	sc76	sc76 lipoprotein putative substrate binding component abc transporter
46	CC	CAK99361	AM285312	3	1946	3346	1401	-1	sc76	abc transporter substrate binding component, lipoprotein sc76 transmembrane
46	CC	ELL44210	AMGI01000021	77	101767	103167	1401	1	NA	xylose ABC transporter periplasmic binding component
46	CC	ELL44743	AMGI01000010	74	95437	96840	1404	1	rbsB	ribose/galactose ABC transporter substrate-binding protein
46	CC	KAI92340	AGBZ02000004	324	355430	356830	1401	1	NA	ABC transporter substrate-binding protein
46	CC	KAI92921	AGBZ02000001	465	511577	512980	1404	1	NA	ABC transporter substrate-binding protein
46	CC	KIH78369	JTLV01000009	36	40004	41404	1401	-1	NA	ribose/galactose ABC transporter substrate-binding protein
46	CC	KIH79373	JTLV01000004	98	71922	73322	1401	-1	NA	ABC transporter substrate-binding protein
46	Sa	AKM52654	CP011855	42	53439	54845	1407	1	rbsB	ribose/galactose ABC transporter substrate-binding protein
46	Se	AKM53677	CP011856	69	75335	76741	1407	1	rbsB	ribose/galactose ABC transporter substrate-binding protein
47	CC	AGM25097	CP005077	510	578204	580159	1956	-1	tkt	transketolase
47	CC	AGM26157	CP005078	561	604237	606192	1956	-1	tkt	transketolase
47	CC	CAK99590	AM285318	5	3772	5760	1989	1	tkt	putative transketolase protein
47	CC	CAL00011	AM285333	5	2132	4096	1965	-1	tkt	probable transketolase transmembrane protein
47	CC	ELL44112	AMGI01000024	17	19984	21948	1965	-1	tkt2	transketolase
47	CC	ELL44172	AMGI01000021	39	53966	55954	1989	1	tkt1	transketolase
47	CC	KAI92302	AGBZ02000004	286	307420	309408	1989	1	NA	transketolase
47	CC	KAI92491	AGBZ02000002	39	49719	51683	1965	-1	NA	transketolase
47	CC	KIH78990	JTLV01000005	99	70776	72743	1968	-1	tkt	transketolase
47	CC	KIH79980	JTLV01000003	577	462604	464589	1986	1	tkt	transketolase
47	Sa	AKM53090	CP011855	478	556288	558246	1959	1	tkt	transketolase
47	Se	AKM54157	CP011856	549	622911	624869	1959	1	tkt	transketolase
48	CC	AGM25573	CP005077	986	1094947	1097610	2664	-1	ctp	cation-transporting ATPase
48	CC	AGM26579	CP005078	983	1078937	1081600	2664	-1	ctp	cation-transporting ATPase
48	CC	CAK98215	AM285301	33	21960	23084	1125	-1	yloB	hypothetical cation-transporting p-type atpase n-terminal truncated transmembrane protein
48	CC	CAK98216	AM285301	34	23044	24036	993	-1	yloB	hypothetical cation-transporting p-type atpase n-terminal and c-terminal truncated transmembrane protein
48	CC	CAK99050	AM285307	84	53837	56662	2826	1	yloB	putative cation transporting p-type atpase protein
48	CC	ELL44096	AMGI01000024	1	115	2928	2814	-1	ctp2	cation-transporting ATPase
48	CC	ELL44683	AMGI01000010	14	22345	24951	2607	-1	ctp1	cation-transporting ATPase
48	CC	KAI92477	AGBZ02000002	24	29856	32666	2811	-1	NA	ATPase
48	CC	KAI92854	AGBZ02000001	393	428403	431063	2661	-1	NA	ATPase
48	CC	KIH79108	JTLV01000005	217	155576	158386	2811	-1	ctp	cation-transporting ATPase
48	Sa	AKM53572	CP011855	960	1118716	1121373	2658	-1	NA	cation-transporting ATPase
48	Se	AKM54757	CP011856	1149	1328254	1330911	2658	-1	NA	cation-transporting ATPase
49	CC	CAK98461	AM285303	67	51522	51956	435	1	NA	hypothetical protein
49	CC	CAK98946	AM285306	3	1845	2303	459	-1	NA	hypothetical protein
49	CC	CAK99088	AM285308	10	4889	5347	459	-1	NA	hypothetical protein
49	CC	CAK99131	AM285309	2	813	1271	459	1	NA	hypothetical protein
49	CC	CAK99603	AM285318	18	11874	12332	459	1	NA	hypothetical protein
49	CC	CAK99913	AM285324	2	732	1166	435	1	NA	hypothetical protein
49	CC	KIH78520	JTLV01000008	67	54464	54922	459	1	NA	hypothetical protein
49	CC	KIH78983	JTLV01000005	92	67500	67958	459	-1	NA	hypothetical protein
49	CC	KIH79250	JTLV01000005	359	265646	266104	459	1	NA	hypothetical protein
49	CC	KIH80215	JTLV01000002	177	145896	146354	459	-1	NA	hypothetical protein
49	CC	KIH80301	JTLV01000001	50	45227	45685	459	1	NA	hypothetical protein
49	Sa	AKM52913	CP011855	301	355734	355943	210	1	NA	hypothetical protein
50	CC	CAK99003	AM285307	37	24475	24711	237	-1	orf9	plectrovirus SVGII3 orf 9 transmembrane protein
50	CC	CAK99848	AM285322	5	4548	4787	240	-1	orf9	plectrovirus SVGII3 orf 9 transmembrane protein
50	CC	CAK99872	AM285322	29	15638	15877	240	-1	orf9	plectrovirus SVGII3 orf 9 transmembrane protein
50	CC	CAK99950	AM285326	11	5176	5415	240	1	orf9	plectrovirus svts2 orf 9 transmembrane protein
50	CC	CAK99972	AM285328	5	1871	2107	237	1	orf9	plectrovirus SVGII3 orf 9 transmembrane protein
50	CC	CAK99987	AM285329	9	2829	3065	237	1	orf9	plectrovirus SVGII3 orf 9 transmembrane protein
50	CC	CAL00042	AM285334	17	8215	8451	237	1	orf9	plectrovirus SVGII3 orf 9 transmembrane protein
50	CC	ELL44356	AMGI01000018	77	86517	86756	240	-1	NA	plectrovirus SVTS2 ORF 9 uncharacterized protein
50	CC	KAI92624	AGBZ02000001	130	137339	137575	237	1	NA	membrane protein
50	CC	KAI92766	AGBZ02000001	298	325075	325314	240	1	NA	membrane protein
50	CC	KAI92796	AGBZ02000001	332	359180	359419	240	-1	NA	membrane protein
50	CC	KAI93000	AGBZ02000001	567	621616	621852	237	-1	NA	membrane protein
51	CC	CAK99004	AM285307	38	24711	25073	363	-1	orf5	probable plectrovirus SVGII3 orf 5 transmembrane protein
51	CC	CAK99849	AM285322	6	4787	5077	291	-1	orf5	plectrovirus SVGII3 orf 5 transmembrane protein
51	CC	CAK99873	AM285322	30	15887	16249	363	-1	orf5	plectrovirus SVGII3 orf 5 transmembrane protein
51	CC	CAK99949	AM285326	10	4886	5176	291	1	orf5	probable plectrovirus svts2 orf5 transmembrane protein
51	CC	CAK99971	AM285328	4	1578	1871	294	1	orf5	plectrovirus SVGII3 orf 5 transmembrane protein
51	CC	CAK99986	AM285329	8	2536	2829	294	1	orf5	plectrovirus SVGII3 orf 5 transmembrane protein
51	CC	CAL00041	AM285334	16	7853	8215	363	1	orf5	plectrovirus SVGII3 orf 5 transmembrane protein
51	CC	ELL44357	AMGI01000018	78	86756	87055	300	-1	NA	plectrovirus SVTS2 ORF 5 uncharacterized protein
51	CC	KAI92623	AGBZ02000001	129	137046	137339	294	1	NA	membrane protein
51	CC	KAI92765	AGBZ02000001	297	324782	325075	294	1	NA	hypothetical protein
51	CC	KAI92797	AGBZ02000001	333	359419	359712	294	-1	NA	hypothetical protein
51	CC	KAI93001	AGBZ02000001	568	621852	622145	294	-1	NA	membrane protein
52	CC	CAK99571	AM285317	46	44547	44783	237	1	NA	hypothetical protein
52	CC	KIH78403	JTLV01000009	70	69512	69748	237	1	NA	hypothetical protein
52	CC	KIH78616	JTLV01000008	163	131921	132160	240	-1	NA	hypothetical protein
52	CC	KIH78634	JTLV01000008	181	143521	143757	237	-1	NA	hypothetical protein
52	CC	KIH78707	JTLV01000007	47	41520	41759	240	1	NA	hypothetical protein
52	CC	KIH78735	JTLV01000006	15	10859	11098	240	-1	NA	hypothetical protein
52	CC	KIH78844	JTLV01000006	124	113766	114005	240	-1	NA	hypothetical protein
52	CC	KIH78902	JTLV01000005	11	5333	5572	240	-1	NA	hypothetical protein
52	CC	KIH78915	JTLV01000005	24	12038	12277	240	-1	NA	hypothetical protein
52	CC	KIH79922	JTLV01000003	519	415358	415597	240	1	NA	hypothetical protein
52	CC	KIH80043	JTLV01000002	5	2601	2840	240	-1	NA	hypothetical protein
52	CC	KIH80329	JTLV01000001	78	69050	69289	240	-1	NA	hypothetical protein
53	CC	AGM24980	CP005077	393	439255	440058	804	-1	NA	hypothetical protein
53	CC	AGM25996	CP005078	400	437578	438381	804	-1	NA	hypothetical protein
53	CC	CAK99204	AM285310	4	4153	4983	831	1	NA	hypothetical protein
53	CC	ELL44155	AMGI01000021	22	30516	31325	810	-1	NA	hypothetical protein
53	CC	ELL44936	AMGI01000003	10	11281	12111	831	1	NA	hypothetical protein
53	CC	KAI92286	AGBZ02000004	269	283979	284788	810	-1	NA	hypothetical protein
53	CC	KAI92576	AGBZ02000001	78	83412	84242	831	1	NA	hypothetical protein
53	CC	KIH79233	JTLV01000005	342	254009	254842	834	1	NA	hypothetical protein
53	CC	KIH79961	JTLV01000003	558	445733	446071	339	-1	NA	hypothetical protein
53	Sa	AKM53179	CP011855	567	657784	658611	828	1	NA	hypothetical protein
53	Se	AKM54265	CP011856	657	758907	759734	828	1	NA	hypothetical protein
54	CC	CAK98242	AM285301	60	46409	47380	972	1	orf3	transposase of is30 family protein
54	CC	CAK98368	AM285302	121	109007	109975	969	1	orf3	transposase of is30 family protein
54	CC	CAK98781	AM285304	316	282968	283939	972	-1	orf3	transposase of is30 family protein
54	CC	CAK99487	AM285316	15	7822	8598	777	1	orf3	transposase of is30 family n-terminal truncated protein
54	CC	CAK99655	AM285320	5	3741	4712	972	1	orf3	transposase of is30 family protein
54	CC	CAK99682	AM285320	32	22732	23283	552	-1	orf3	transposase of is30 family n-terminal truncated protein
54	CC	CAK99756	AM285320	106	81503	82276	774	1	orf3	transposase of is30 family n-terminal truncated protein
54	CC	CAK99761	AM285321	3	2546	3514	969	1	orf3	transposase of is30 family protein
54	CC	KAI92469	AGBZ02000002	13	21714	22685	972	-1	NA	integrase
54	CC	KAI92692	AGBZ02000001	211	226617	227585	969	-1	NA	integrase
54	Sa	AKM53104	CP011855	492	575153	576133	981	-1	NA	transposase, IS30 family
55	CC	KIH78448	JTLV01000009	115	100705	101103	399	1	NA	hypothetical protein
55	CC	KIH78458	JTLV01000008	5	7290	7688	399	-1	NA	hypothetical protein
55	CC	KIH78664	JTLV01000007	4	4091	4489	399	-1	NA	hypothetical protein
55	CC	KIH78884	JTLV01000006	164	152663	153061	399	-1	NA	hypothetical protein
55	CC	KIH79274	JTLV01000005	383	288276	288674	399	1	NA	hypothetical protein
55	CC	KIH79280	JTLV01000004	5	3226	3624	399	-1	NA	hypothetical protein
55	CC	KIH79400	JTLV01000004	125	100511	100909	399	1	NA	hypothetical protein
55	CC	KIH79410	JTLV01000003	7	7132	7530	399	-1	NA	hypothetical protein
55	CC	KIH80305	JTLV01000001	54	48441	48839	399	1	NA	hypothetical protein
55	CC	KIH80402	JTLV01000001	151	143090	143488	399	1	NA	hypothetical protein
55	Sa	AKM53105	CP011855	493	576428	576844	417	1	NA	hypothetical protein
56	CC	KIH78451	JTLV01000009	118	102827	104218	1392	1	NA	putative adhesin P54
56	CC	KIH78456	JTLV01000008	3	4175	5566	1392	-1	NA	putative adhesin P54
56	CC	KIH78661	JTLV01000007	1	976	2367	1392	-1	NA	putative adhesin P54
56	CC	KIH78825	JTLV01000006	105	97517	98908	1392	1	NA	putative adhesin P54
56	CC	KIH78881	JTLV01000006	161	149548	150939	1392	-1	NA	putative adhesin P54
56	CC	KIH79277	JTLV01000004	2	336	1502	1167	-1	NA	putative adhesin P54
56	CC	KIH79403	JTLV01000004	128	102633	104024	1392	1	NA	putative adhesin P54
56	CC	KIH79408	JTLV01000003	5	4018	5409	1392	-1	NA	putative adhesin P54
56	CC	KIH80308	JTLV01000001	57	51633	53024	1392	1	NA	putative adhesin P54
56	CC	KIH80405	JTLV01000001	154	145212	146603	1392	1	NA	putative adhesin P54
56	Sa	AKM53108	CP011855	496	578565	579953	1389	1	NA	putative adhesin P54
57	CC	CAI93799	AJ969069	2	1005	1268	264	1	pA	hypothetical protein
57	CC	CAI94242	AJ969071	4	3689	3940	252	1	pA	hypothetical protein
57	CC	CAI94258	AJ969072	3	1549	1806	258	1	pA	hypothetical protein
57	CC	CAI94265	AJ969072	9	8461	8745	285	1	pA	hypothetical protein
57	CC	CAI94275	AJ969070	1	219	518	300	1	pA	hypothetical protein
57	CC	KAI92018	AGBZ02000005	8	5521	5796	276	1	NA	hypothetical protein
57	CC	KIH78283	JTLV01000011	12	9516	9758	243	1	NA	hypothetical protein
57	CC	KIH78376	JTLV01000009	43	47399	47698	300	1	NA	hypothetical protein
57	CC	KIH78657	JTLV01000008	204	162053	162181	129	-1	NA	hypothetical protein
57	CC	KIH79845	JTLV01000003	442	357303	357563	261	1	NA	hypothetical protein
57	CC	KIH80099	JTLV01000002	61	45237	45479	243	-1	NA	hypothetical protein
58	CC	CAI94311	AJ969073	22	25111	26310	1200	-1	pSci5_24	putative transmembrane protein
58	CC	CAK98384	AM285302	137	122148	122552	405	-1	NA	hypothetical protein
58	CC	CAK98385	AM285302	138	122530	122943	414	-1	NA	hypothetical protein
58	CC	CAK98706	AM285304	241	213594	213956	363	1	NA	hypothetical protein
58	CC	CAK99271	AM285310	71	48612	49271	660	-1	NA	hypothetical transmembrane protein
58	CC	ELL44231	AMGI01000019	2	472	1644	1173	1	NA	putative transmembrane protein
58	CC	ELL44800	AMGI01000008	8	10158	11327	1170	1	NA	putative transmembrane protein
58	CC	ELL44975	AMGI01000003	49	59334	60347	1014	-1	NA	putative transmembrane protein
58	CC	KAI92203	AGBZ02000004	182	177972	179144	1173	1	NA	membrane protein
58	CC	KAI92613	AGBZ02000001	118	130883	131563	681	-1	NA	membrane protein
58	CC	KAI92749	AGBZ02000001	273	308725	309894	1170	1	NA	membrane protein
59	CC	CAK98794	AM285305	2	641	862	222	1	orf14	plectrovirus SVGII3 orf 14 protein
59	CC	CAK99879	AM285322	36	18234	18419	186	-1	orf14	plectrovirus SVGII3 orf 14 protein
59	CC	CAK99955	AM285326	16	9313	9498	186	1	orf14	plectrovirus svts2 orf14 protein
59	CC	CAK99977	AM285328	10	6369	6590	222	1	orf14	hypothetical plectrovirus SVGII3 orf 14 protein
59	CC	CAK99980	AM285329	2	340	561	222	1	orf14	plectrovirus SVGII3 orf 14 protein
59	CC	CAL00032	AM285334	7	2477	2698	222	-1	orf14	plectrovirus SVGII3 orf 14 protein
59	CC	KAI92617	AGBZ02000001	122	134666	134893	228	1	NA	hypothetical protein
59	CC	KAI92803	AGBZ02000001	340	361999	362223	225	-1	NA	hypothetical protein
59	CC	KAI93007	AGBZ02000001	575	624298	624525	228	-1	NA	hypothetical protein
59	CC	KIH79139	JTLV01000005	248	180525	180752	228	-1	NA	plectrovirus SVTS2 ORF 14 uncharacterized protein
59	CC	KIH79154	JTLV01000005	263	189891	190118	228	-1	NA	plectrovirus SVTS2 ORF 14 uncharacterized protein
60	CC	AGM24754	CP005077	167	189046	189795	750	1	NA	hypothetical protein
60	CC	AGM25785	CP005078	189	211792	212541	750	1	NA	hypothetical protein
60	CC	CAK98538	AM285304	73	59810	60196	387	1	NA	hypothetical transmembrane protein
60	CC	CAK98539	AM285304	74	60239	60583	345	1	NA	hypothetical transmembrane protein
60	CC	ELL44390	AMGI01000017	26	24347	25111	765	1	NA	hypothetical protein
60	CC	KAI92055	AGBZ02000004	27	25308	26072	765	1	NA	hypothetical protein
60	CC	KIH79431	JTLV01000003	28	26104	26406	303	1	NA	hypothetical protein
60	CC	KIH79434	JTLV01000003	31	27714	27935	222	1	NA	hypothetical protein
60	Sa	AKM52815	CP011855	203	254073	254402	330	1	NA	hypothetical protein
60	Se	AKM53841	CP011856	233	270569	271330	762	1	NA	hypothetical protein
61	CC	AGM25019	CP005077	432	487234	487893	660	1	NA	hypothetical protein
61	CC	AGM25296	CP005077	709	794380	794769	390	-1	NA	hypothetical protein
61	CC	AGM25297	CP005077	710	794791	795072	282	-1	NA	hypothetical protein
61	CC	AGM25323	CP005077	736	819277	819741	465	-1	NA	hypothetical protein
61	CC	AGM25471	CP005077	884	983966	985471	1506	-1	NA	hypothetical protein
61	CC	AGM26081	CP005078	485	523679	525178	1500	1	NA	hypothetical protein
61	CC	KIH79094	JTLV01000005	203	147331	148005	675	-1	NA	hypothetical protein
61	CC	KIH79751	JTLV01000003	348	280302	280691	390	1	NA	hypothetical protein
61	CC	KIH79752	JTLV01000003	349	280710	281474	765	1	NA	hypothetical protein
61	CC	KIH79968	JTLV01000003	565	449726	450898	1173	1	NA	hypothetical protein
62	CC	AGM25557	CP005077	970	1072154	1076509	4356	-1	NA	efflux ABC transporter, permease protein
62	CC	AGM26567	CP005078	971	1060116	1064465	4350	-1	NA	efflux ABC transporter, permease protein
62	CC	CAK98196	AM285301	14	6243	10490	4248	-1	NA	hypothetical abc transporter permease component transmembrane protein
62	CC	ELL44674	AMGI01000010	5	6738	10982	4245	-1	NA	putative ABC transporter permease
62	CC	KAI92845	AGBZ02000001	384	412796	417040	4245	-1	NA	ABC transporter permease
62	CC	KIH78959	JTLV01000005	68	43549	48012	4464	-1	NA	putative ABC transporter permease
62	Sa	AKM52789	CP011855	177	211555	216039	4485	1	NA	efflux ABC transporter, permease protein
62	Sa	AKM53565	CP011855	953	1105970	1110238	4269	-1	NA	efflux ABC transporter, permease protein
62	Se	AKM53799	CP011856	191	221632	226116	4485	1	NA	efflux ABC transporter, permease protein
62	Se	AKM54750	CP011856	1142	1315485	1319750	4266	-1	NA	efflux ABC transporter, permease protein
63	CC	CAK98460	AM285303	66	51112	51510	399	1	NA	hypothetical protein
63	CC	CAK98947	AM285306	4	2315	2713	399	-1	NA	hypothetical protein
63	CC	CAK99130	AM285309	1	403	801	399	1	NA	hypothetical protein
63	CC	CAK99602	AM285318	17	11464	11862	399	1	NA	hypothetical protein
63	CC	CAK99912	AM285324	1	322	720	399	1	NA	hypothetical protein
63	CC	KIH78519	JTLV01000008	66	54051	54452	402	1	NA	hypothetical protein
63	CC	KIH78984	JTLV01000005	93	67970	68368	399	-1	NA	hypothetical protein
63	CC	KIH79249	JTLV01000005	358	265236	265634	399	1	NA	hypothetical protein
63	CC	KIH80300	JTLV01000001	49	44816	45214	399	1	NA	hypothetical protein
63	Sa	AKM52912	CP011855	300	355319	355675	357	1	NA	hypothetical protein
64	CC	CAK99140	AM285309	11	10629	12365	1737	-1	NA	hypothetical protein
64	CC	CAK99150	AM285309	21	21331	22587	1257	-1	NA	hypothetical protein n-terminal truncated
64	CC	CAK99881	AM285323	1	240	1016	777	-1	NA	hypothetical protein n-terminal truncated
64	CC	CAK99882	AM285323	2	1086	1916	831	-1	NA	hypothetical protein c-terminal truncated
64	CC	KIH78436	JTLV01000009	103	87315	89051	1737	1	NA	hypothetical protein
64	CC	KIH78475	JTLV01000008	22	22181	23917	1737	-1	NA	hypothetical protein
64	CC	KIH78557	JTLV01000008	104	81967	83703	1737	1	NA	hypothetical protein
64	CC	KIH79260	JTLV01000005	369	276867	278603	1737	-1	NA	hypothetical protein
64	CC	KIH80204	JTLV01000002	166	133352	134977	1626	1	NA	hypothetical protein
64	Sa	AKM53067	CP011855	455	528871	530481	1611	1	NA	hypothetical protein
65	CC	KIH78450	JTLV01000009	117	102556	102834	279	1	NA	putative adhesin P12
65	CC	KIH78457	JTLV01000008	4	5559	5837	279	-1	NA	putative adhesin P12
65	CC	KIH78662	JTLV01000007	2	2360	2638	279	-1	NA	putative adhesin P12
65	CC	KIH78824	JTLV01000006	104	97246	97524	279	1	NA	putative adhesin P12
65	CC	KIH78882	JTLV01000006	162	150932	151210	279	-1	NA	putative adhesin P12
65	CC	KIH79278	JTLV01000004	3	1495	1773	279	-1	NA	putative adhesin P12
65	CC	KIH79402	JTLV01000004	127	102362	102640	279	1	NA	putative adhesin P12
65	CC	KIH80307	JTLV01000001	56	51362	51640	279	1	NA	putative adhesin P12
65	CC	KIH80404	JTLV01000001	153	144941	145219	279	1	NA	putative adhesin P12
65	Sa	AKM53107	CP011855	495	578297	578572	276	1	NA	putative adhesin P12
66	CC	CAK99137	AM285309	8	6282	7538	1257	1	NA	hypothetical protein
66	CC	CAK99145	AM285309	16	16382	17623	1242	1	NA	hypothetical protein
66	CC	CAK99609	AM285318	24	17343	18599	1257	1	NA	hypothetical protein
66	CC	CAK99921	AM285324	10	6174	7430	1257	1	NA	hypothetical protein
66	CC	CAK99998	AM285331	3	1265	2521	1257	1	NA	hypothetical protein
66	CC	KIH78441	JTLV01000009	108	94250	95488	1239	-1	NA	hypothetical protein
66	CC	KIH79255	JTLV01000005	364	270476	271729	1254	1	NA	hypothetical protein
66	CC	KIH80210	JTLV01000002	172	140288	141526	1239	-1	NA	hypothetical protein
66	Sa	AKM53496	CP011855	884	1035002	1035253	252	1	NA	hypothetical protein
66	Se	AKM54676	CP011856	1068	1227240	1228424	1185	1	NA	hypothetical protein
67	CC	CAK98318	AM285302	71	69262	69534	273	-1	NA	hypothetical transposase of is1202 family n-terminal and c-terminal truncated protein
67	CC	CAK98319	AM285302	72	69506	69766	261	-1	NA	hypothetical transposase of is1202 family n-terminal and c-terminal truncated protein
67	CC	CAK98334	AM285302	87	89685	90818	1134	-1	NA	putative transposase of is1202 family protein
67	CC	CAK98801	AM285305	9	4597	5247	651	-1	NA	hypothetical transposaseof is1202 c-terminal truncated protein
67	CC	CAK98802	AM285305	10	5509	5859	351	-1	NA	hypothetical transposase of is1202 family c-terminal truncated protein
67	CC	CAK98834	AM285305	42	32260	33477	1218	1	NA	putative transposase of is1202 family protein
67	CC	CAK99406	AM285313	16	13634	14296	663	1	NA	putative transposase of is1202 family c-terminal truncated protein
67	CC	CAK99407	AM285313	17	14410	14898	489	1	NA	hypothetical transposase of is1202 family n-terminal truncated protein
67	CC	CAK99806	AM285321	48	38963	39337	375	1	NA	hypothetical transposase of is1202 family c-terminal truncated protein
67	CC	CAK99807	AM285321	49	39558	40208	651	1	NA	hypothetical transposase of is1202 family n-terminal truncated protein
68	CC	CAK98336	AM285302	89	92480	92875	396	-1	NA	hypothetical protein
68	CC	CAK98386	AM285302	139	123452	123736	285	1	NA	hypothetical protein
68	CC	CAK98458	AM285303	64	50383	50685	303	1	NA	hypothetical protein
68	CC	CAK98664	AM285304	199	177044	177346	303	1	NA	hypothetical protein
68	CC	CAK98673	AM285304	208	180532	180816	285	-1	NA	hypothetical protein
68	CC	CAK98949	AM285306	6	3140	3442	303	-1	NA	hypothetical protein
68	CC	CAK99039	AM285307	73	41876	42160	285	-1	NA	hypothetical protein
68	CC	CAK99091	AM285308	13	6180	6482	303	-1	NA	hypothetical protein
68	CC	CAK99572	AM285317	47	45295	45579	285	1	NA	hypothetical protein
68	CC	CAK99600	AM285318	15	10735	11037	303	1	NA	hypothetical protein
69	CC	CAK98795	AM285305	3	882	1064	183	1	orf12	plectrovirus SVGII3 orf 12 transmembrane protein
69	CC	CAK99878	AM285322	35	18052	18234	183	-1	orf12	plectrovirus SVGII3 orf 12 transmembrane protein
69	CC	CAK99956	AM285326	17	9498	9680	183	1	orf12	plectrovirus svts2 orf 12 transmembrane protein
69	CC	CAK99978	AM285328	11	6610	6792	183	1	orf12	plectrovirus SVGII3 orf 12 transmembrane protein
69	CC	CAK99981	AM285329	3	581	763	183	1	orf12	plectrovirus SVGII3 orf 12 transmembrane protein
69	CC	CAL00031	AM285334	6	2276	2458	183	-1	orf12	plectrovirus SVGII3 orf 12 transmembrane protein
69	CC	KAI92618	AGBZ02000001	124	135081	135263	183	1	NA	membrane protein
69	CC	KAI93006	AGBZ02000001	573	623928	624110	183	-1	NA	membrane protein
69	CC	KIH79137	JTLV01000005	246	180158	180340	183	-1	NA	plectrovirus SVTS2 ORF 12 uncharacterized protein
69	CC	KIH79152	JTLV01000005	261	189512	189691	180	-1	NA	plectrovirus SVTS2 ORF 12 uncharacterized protein
70	CC	CAK98825	AM285305	33	23731	23976	246	-1	NA	hypothetical protein n-terminal truncated
70	CC	CAK98951	AM285306	8	3566	3973	408	-1	NA	hypothetical protein
70	CC	CAK99054	AM285307	88	58921	59220	300	1	NA	hypothetical protein n-terminal truncated
70	CC	CAK99080	AM285308	2	147	554	408	-1	NA	hypothetical protein
70	CC	CAK99220	AM285310	20	13600	13845	246	-1	NA	hypothetical protein n-terminal truncated
70	CC	CAK99376	AM285312	18	11069	11329	261	1	NA	hypothetical protein n-terminal truncated
70	CC	CAK99577	AM285317	52	46889	47041	153	1	NA	hypothetical protein n-terminal truncated
70	CC	CAK99599	AM285318	14	10204	10611	408	1	NA	hypothetical protein
70	CC	CAK99904	AM285323	24	12181	12441	261	1	NA	hypothetical protein n-terminal truncated
70	CC	CAK99927	AM285325	4	2077	2334	258	-1	NA	hypothetical protein n-terminal truncated
71	CC	CAK98841	AM285305	49	37770	38282	513	1	NA	hypothetical protein
71	CC	ELL44587	AMGI01000014	40	38522	40138	1617	1	NA	hypothetical protein
71	CC	KAI93049	AGBZ02000001	618	665422	667038	1617	1	NA	hypothetical protein
71	CC	KIH78300	JTLV01000010	15	8903	10237	1335	-1	NA	hypothetical protein
71	CC	KIH78301	JTLV01000010	16	10238	10516	279	-1	NA	putative lipoprotein
71	CC	KIH78308	JTLV01000010	23	15940	16647	708	-1	NA	hypothetical protein
71	CC	KIH78309	JTLV01000010	24	16635	17498	864	-1	NA	hypothetical protein
71	CC	KIH79029	JTLV01000005	138	103222	103569	348	-1	NA	hypothetical protein
71	CC	KIH79031	JTLV01000005	140	104680	105906	1227	-1	NA	putative lipoprotein
71	CC	KIH80127	JTLV01000002	89	67824	69386	1563	1	NA	hypothetical protein
72	CC	CAK98997	AM285307	31	17556	18227	672	1	orf3	hypothetical transposase of is30 family n-terminal and c-terminal truncated protein
72	CC	CAK99196	AM285309	67	47157	47582	426	1	orf3	probable transposase of is30 family n-terminal and c-terminal truncated protein
72	CC	KAI92343	AGBZ02000004	327	359103	360077	975	-1	NA	integrase
72	CC	KAI92494	AGBZ02000002	43	56019	57002	984	-1	NA	integrase
72	CC	KAI92639	AGBZ02000001	156	163079	164071	993	1	NA	integrase
72	CC	KAI92844	AGBZ02000001	383	411672	412667	996	1	NA	integrase
72	CC	KAI92855	AGBZ02000001	396	432459	433442	984	-1	NA	integrase
72	CC	KAI93134	AGBZ02000001	287	319542	320417	876	1	NA	hypothetical protein
72	CC	KIH78821	JTLV01000006	101	94089	95066	978	-1	NA	plectrovirus SpV1 ORF 3 putative transposase
72	CC	KIH79263	JTLV01000005	372	279749	280420	672	1	NA	hypothetical protein
73	CC	CAK99583	AM285317	58	49786	50082	297	-1	NA	hypothetical transmembrane protein
73	CC	CAK99967	AM285327	10	8567	8863	297	1	NA	hypothetical transmembrane protein
73	CC	KIH78626	JTLV01000008	173	139707	139994	288	1	NA	hypothetical protein
73	CC	KIH78714	JTLV01000007	54	45104	45391	288	-1	NA	hypothetical protein
73	CC	KIH78728	JTLV01000006	8	7227	7514	288	1	NA	hypothetical protein
73	CC	KIH78836	JTLV01000006	116	109963	110361	399	1	NA	hypothetical protein
73	CC	KIH78894	JTLV01000005	3	1703	1990	288	1	NA	hypothetical protein
73	CC	KIH78908	JTLV01000005	17	8406	8693	288	1	NA	hypothetical protein
73	CC	KIH79928	JTLV01000003	525	418941	419228	288	-1	NA	hypothetical protein
73	CC	KIH80323	JTLV01000001	72	65370	65705	336	1	NA	hypothetical protein
74	CC	KIH78527	JTLV01000008	74	59929	60978	1050	-1	NA	hypothetical protein
74	CC	KIH78619	JTLV01000008	166	133406	134413	1008	-1	NA	hypothetical protein
74	CC	KIH78658	JTLV01000008	205	162555	162743	189	1	NA	hypothetical protein
74	CC	KIH78659	JTLV01000008	206	163149	163361	213	1	NA	hypothetical protein
74	CC	KIH78660	JTLV01000008	207	163388	163576	189	1	NA	hypothetical protein
74	CC	KIH78720	JTLV01000007	60	50709	50888	180	1	NA	hypothetical protein
74	CC	KIH80100	JTLV01000002	62	45856	46881	1026	1	NA	hypothetical protein
74	CC	KIH80101	JTLV01000002	63	46908	47315	408	1	NA	hypothetical protein
74	CC	KIH80311	JTLV01000001	60	56809	57813	1005	-1	NA	hypothetical protein
74	CC	KIH80408	JTLV01000001	157	150388	151392	1005	-1	NA	hypothetical protein
75	CC	AGM24729	CP005077	142	164607	165062	456	1	NA	hypothetical protein
75	CC	AGM25760	CP005078	164	187363	187818	456	1	NA	hypothetical protein
75	CC	CAK98509	AM285304	44	35648	36040	393	1	NA	hypothetical protein
75	CC	ELL44453	AMGI01000016	1	85	348	264	-1	NA	hypothetical protein
75	CC	KAI92030	AGBZ02000004	2	1062	1298	237	1	NA	hypothetical protein
75	CC	KAI92382	AGBZ02000003	5	1992	2255	264	-1	NA	hypothetical protein
75	CC	KIH80244	JTLV01000002	206	172097	172552	456	1	NA	hypothetical protein
75	Sa	AKM53427	CP011855	815	962067	962381	315	-1	NA	hypothetical protein
75	Se	AKM54600	CP011856	992	1140355	1140813	459	-1	NA	hypothetical protein
76	CC	AGM24932	CP005077	345	379075	380703	1629	1	NA	hypothetical protein
76	CC	AGM25130	CP005077	543	618860	619849	990	-1	NA	hypothetical protein
76	CC	AGM25270	CP005077	683	767108	768994	1887	-1	NA	hypothetical protein
76	CC	AGM26189	CP005078	593	643889	644878	990	-1	NA	hypothetical protein
76	CC	AGM26310	CP005078	714	776023	777612	1590	-1	NA	hypothetical protein
76	CC	CAK99333	AM285311	54	45641	46930	1290	-1	NA	hypothetical lipoprotein transmembrane
76	CC	ELL44605	AMGI01000014	58	57968	59257	1290	1	NA	hypothetical protein
76	CC	KAI93064	AGBZ02000001	636	684922	686211	1290	1	NA	hypothetical protein
76	CC	KIH79764	JTLV01000003	361	289923	291209	1287	1	NA	putative lipoprotein
77	CC	AGM25496	CP005077	909	1004230	1006902	2673	-1	trsE	transfer complex protein TrsE
77	CC	AGM26053	CP005078	457	501868	504543	2676	1	trsE	transfer complex protein TrsE
77	CC	CAK98308	AM285302	61	57721	58737	1017	1	traE	hypothetical membrane-bound atpase n-terminal truncated protein
77	CC	CAK99446	AM285314	19	12276	14942	2667	-1	NA	hypothetical membrane-bound atpase trae/trse-like transmembrane protein
77	CC	ELL44224	AMGI01000020	12	13575	16241	2667	1	trsE	transfer complex protein TrsE
77	CC	KAI92261	AGBZ02000004	244	247727	250393	2667	1	NA	TRSE-like protein
77	Sa	AKM52756	CP011855	144	167279	169942	2664	1	trsE	conjugal transfer protein TrsE
77	Sa	AKM52936	CP011855	324	381220	384027	2808	1	NA	hypothetical protein
77	Se	AKM53966	CP011856	358	393220	396027	2808	1	NA	transfer complex protein TrsE
78	CC	AGM25526	CP005077	939	1034411	1034917	507	-1	ogt	methylated-DNA-[protein]-cysteine S-methyltransferase
78	CC	AGM26537	CP005078	941	1023572	1024075	504	-1	ogt	methylated-DNA-[protein]-cysteine S-methyltransferase
78	CC	CAK99630	AM285319	21	19362	19610	249	-1	adaB	probable methylated-dna--protein-cysteine methyltransferase n-terminal truncated
78	CC	CAK99631	AM285319	22	19629	19883	255	-1	adaB	probable methylated-dna--protein-cysteine methyltransferase c-terminal truncated
78	CC	ELL44921	AMGI01000004	48	56144	56665	522	-1	adaB	O6-methylguanine-DNA methyltransferase
78	CC	KAI92686	AGBZ02000001	205	221384	221905	522	-1	NA	cysteine methyltransferase
78	CC	KIH80192	JTLV01000002	154	125065	125586	522	1	adaB	O6-methylguanine-DNA methyltransferase
78	Sa	AKM53587	CP011855	975	1141361	1141858	498	1	adaB	methylated-DNA--protein-cysteine S-methyltransferase
78	Se	AKM54774	CP011856	1166	1351543	1352040	498	1	adaB	methylated-DNA--protein-cysteine S-methyltransferase
79	CC	AGM25528	CP005077	941	1035440	1036429	990	-1	NA	hypothetical protein
79	CC	AGM26539	CP005078	943	1024577	1025566	990	-1	NA	hypothetical protein
79	CC	CAK99814	AM285321	56	42917	43216	300	-1	NA	hypothetical protein
79	CC	CAK99815	AM285321	57	43230	43688	459	-1	NA	hypothetical transmembrane protein
79	CC	ELL44769	AMGI01000009	8	5987	6973	987	-1	NA	hypothetical protein
79	CC	KAI92814	AGBZ02000001	351	370551	371537	987	-1	NA	hypothetical protein
79	CC	KIH78311	JTLV01000010	26	18108	18383	276	-1	NA	hypothetical protein
79	CC	KIH78312	JTLV01000010	27	18385	19011	627	-1	NA	putative lipoprotein
79	Se	AKM53987	CP011856	379	426141	427178	1038	1	NA	hypothetical protein
80	CC	AGM25555	CP005077	968	1069799	1070698	900	-1	NA	hypothetical protein
80	CC	AGM26566	CP005078	970	1059021	1059926	906	-1	NA	hypothetical protein
80	CC	CAK98939	AM285305	147	123154	123741	588	1	NA	hypothetical transmembrane protein
80	CC	CAK98955	AM285306	12	5729	6061	333	1	NA	hypothetical transmembrane protein
80	CC	ELL44632	AMGI01000013	14	14467	15375	909	-1	NA	hypothetical protein
80	CC	KAI92996	AGBZ02000001	562	615810	616718	909	-1	NA	hypothetical protein
80	CC	KIH79282	JTLV01000004	7	5512	5973	462	1	NA	hypothetical protein
80	CC	KIH79285	JTLV01000004	10	7183	7419	237	1	NA	hypothetical protein
80	Se	AKM53800	CP011856	192	226288	227262	975	1	NA	hypothetical protein
81	CC	AGM25579	CP005077	992	1104069	1104617	549	-1	NA	primase-like protein
81	CC	AGM26585	CP005078	989	1088058	1088606	549	-1	NA	primase-like protein
81	CC	CAK98225	AM285301	44	32058	32615	558	-1	yabF	putative primase related protein
81	CC	CAK98226	AM285301	43	32058	32339	282	-1	yabF	hypothetical primase-related protein n-terminal truncated
81	CC	ELL44690	AMGI01000010	21	32488	33006	519	-1	NA	primase-like protein
81	CC	KAI92869	AGBZ02000001	413	448612	449142	531	-1	NA	ribonuclease M5
81	CC	KIH78428	JTLV01000009	95	79784	80320	537	-1	NA	primase-like protein
81	Sa	AKM53584	CP011855	972	1138827	1139372	546	-1	NA	primase-like protein
81	Se	AKM54770	CP011856	1162	1348409	1348954	546	-1	NA	primase-like protein
82	CC	KIH78449	JTLV01000009	116	101096	102556	1461	1	NA	putative adhesin P58
82	CC	KIH78663	JTLV01000007	3	2638	4098	1461	-1	NA	putative adhesin P58
82	CC	KIH78823	JTLV01000006	103	95786	97246	1461	1	NA	putative adhesin P58
82	CC	KIH78883	JTLV01000006	163	151210	152670	1461	-1	NA	putative adhesin P58
82	CC	KIH79279	JTLV01000004	4	1773	3233	1461	-1	NA	putative adhesin P58
82	CC	KIH79401	JTLV01000004	126	100902	102362	1461	1	NA	putative adhesin P58
82	CC	KIH79409	JTLV01000003	6	5679	7139	1461	-1	NA	putative adhesin P58
82	CC	KIH80403	JTLV01000001	152	143481	144941	1461	1	NA	putative adhesin P58
82	Sa	AKM53106	CP011855	494	576837	578297	1461	1	NA	putative adhesin P58
83	CC	CAK99758	AM285320	108	83007	83639	633	1	NA	hypothetical protein c-terminal truncated
83	CC	CAK99964	AM285327	7	5593	6531	939	1	NA	hypothetical protein
83	CC	KIH78623	JTLV01000008	170	136822	137760	939	1	NA	hypothetical protein
83	CC	KIH78717	JTLV01000007	57	47338	48255	918	-1	NA	hypothetical protein
83	CC	KIH78725	JTLV01000006	5	4363	5280	918	1	NA	hypothetical protein
83	CC	KIH78833	JTLV01000006	113	107456	108373	918	1	NA	hypothetical protein
83	CC	KIH80320	JTLV01000001	69	62506	63423	918	1	NA	hypothetical protein
83	CC	KIH80411	JTLV01000001	160	153529	154398	870	1	NA	hypothetical protein
83	Sa	AKM53114	CP011855	502	586698	587582	885	1	NA	hypothetical protein
84	CC	ELL44169	AMGI01000021	36	49849	51399	1551	1	NA	hypothetical protein
84	CC	KAI92299	AGBZ02000004	283	303303	304853	1551	1	NA	hypothetical protein
84	CC	KIH78995	JTLV01000005	104	75931	77418	1488	-1	NA	putative lipoprotein
84	CC	KIH79975	JTLV01000003	572	457764	459317	1554	1	NA	putative lipoprotein
84	Sa	AKM53142	CP011855	530	611916	612824	909	1	NA	hypothetical protein
84	Se	AKM54200	CP011856	592	685087	686670	1584	1	NA	hypothetical protein
84	Se	AKM54201	CP011856	593	687008	688564	1557	1	NA	hypothetical protein
84	Se	AKM54292	CP011856	684	790667	792220	1554	-1	NA	hypothetical protein
84	Se	AKM54337	CP011856	729	844943	846499	1557	-1	NA	hypothetical protein
85	CC	CAI93803	AJ969069	6	5073	5342	270	1	pC	putative transmembrane protein
85	CC	CAI94246	AJ969071	8	7913	8182	270	1	pC	putative transmembrane protein
85	CC	CAI94269	AJ969072	12	12013	12282	270	1	pC	putative transmembrane protein
85	CC	CAI94279	AJ969070	4	4238	4507	270	1	pC	putative transmembrane protein
85	CC	KAI92008	AGBZ02000006	12	10944	11213	270	1	NA	hypothetical protein
85	CC	KAI92025	AGBZ02000005	16	17340	17609	270	1	NA	hypothetical protein
85	CC	KIH78271	JTLV01000012	3	2580	2852	273	1	NA	hypothetical protein
85	CC	KIH78273	JTLV01000011	2	1574	1846	273	1	NA	hypothetical protein
85	CC	KIH78763	JTLV01000006	43	42735	43007	273	1	NA	hypothetical protein
86	CC	CAK98429	AM285303	35	30070	30429	360	1	orf6	plectrovirus spv1-r8a2b orf 6 transmembrane protein
86	CC	CAK98792	AM285304	327	289284	289646	363	-1	orf6	plectrovirus spv1-r8a2b orf 6 transmembrane protein
86	CC	CAK98981	AM285307	15	7436	7795	360	1	orf6	plectrovirus spv1-r8a2b orf 6 transmembrane protein
86	CC	CAK99243	AM285310	43	33956	34318	363	1	orf6	plectrovirus spv1-r8a2b orf 6 transmembrane protein
86	CC	CAK99476	AM285316	4	1998	2357	360	1	orf6	plectrovirus spv1 orf 6 transmembrane protein
86	CC	CAK99647	AM285319	38	32414	32773	360	1	orf6	plectrovirus spv1 orf 6 transmembrane protein
86	CC	CAK99669	AM285320	19	11337	11615	279	-1	orf6	plectrovirus spv1-r8a2b orf 6 c-terminal truncated transmembrane protein
86	CC	CAK99692	AM285320	42	28851	29213	363	-1	orf6	plectrovirus spv1-r8a2b orf 6 transmembrane protein
86	CC	CAK99891	AM285323	11	5422	5781	360	1	orf6	probable plectrovirus spv1-r8a2b orf 6 transmembrane protein
87	CC	CAK98463	AM285303	69	53434	53793	360	1	NA	hypothetical protein n-terminal truncated
87	CC	CAK98944	AM285306	1	8	367	360	-1	NA	hypothetical protein n-terminal truncated
87	CC	CAK99085	AM285308	7	3052	3411	360	-1	NA	hypothetical protein n-terminal truncated
87	CC	CAK99133	AM285309	4	2749	3108	360	1	NA	hypothetical protein n-terminal truncated
87	CC	CAK99605	AM285318	20	13810	14169	360	1	NA	hypothetical protein n-terminal truncated
87	CC	CAK99915	AM285324	4	2644	3003	360	1	NA	hypothetical protein n-terminal truncated
87	CC	CAK99963	AM285327	6	5012	5590	579	1	NA	hypothetical protein
[truncated: 8,482 more rows]

## Sheet: all+
Cluster	Genome	Protein	Contig	Order	Start	End	Size	Strand	Gene	Product
13	CC	AGM25017	CP005077	430	485460	485933	474	1	NA	hypothetical protein
13	CC	AGM25018	CP005077	431	486085	486936	852	1	NA	hypothetical protein
13	CC	AGM25020	CP005077	433	488041	490140	2100	1	NA	hypothetical protein
13	CC	AGM25026	CP005077	439	496963	499041	2079	1	NA	hypothetical protein
13	CC	AGM25030	CP005077	443	502945	503451	507	1	NA	hypothetical protein
13	CC	AGM25031	CP005077	444	503421	504674	1254	1	NA	hypothetical protein
13	CC	AGM25048	CP005077	461	522957	525044	2088	-1	NA	hypothetical protein
13	CC	AGM25055	CP005077	468	529195	529467	273	-1	NA	hypothetical protein
13	CC	AGM25096	CP005077	509	575774	577909	2136	-1	NA	hypothetical protein
13	CC	AGM25185	CP005077	598	669475	671544	2070	-1	NA	hypothetical protein
13	CC	AGM25200	CP005077	613	685177	685998	822	-1	NA	hypothetical protein
13	CC	AGM25293	CP005077	706	790997	793117	2121	-1	NA	hypothetical protein
13	CC	AGM25298	CP005077	711	795419	797488	2070	-1	NA	hypothetical protein
13	CC	AGM25325	CP005077	738	821604	823895	2292	-1	NA	hypothetical protein
13	CC	AGM25570	CP005077	983	1088495	1090102	1608	-1	NA	hypothetical protein
13	CC	AGM25749	CP005078	153	173836	175893	2058	1	NA	hypothetical protein
13	CC	AGM25947	CP005078	351	381739	383844	2106	1	NA	hypothetical protein
13	CC	AGM26108	CP005078	512	552327	555281	2955	-1	NA	hypothetical protein
13	CC	AGM26123	CP005078	527	563811	565901	2091	-1	NA	hypothetical protein
13	CC	AGM26151	CP005078	555	594583	596673	2091	-1	NA	hypothetical protein
13	CC	AGM26225	CP005078	629	680750	682891	2142	-1	NA	hypothetical protein
13	CC	AGM26333	CP005078	737	799523	801646	2124	-1	NA	hypothetical protein
13	CC	AGM26576	CP005078	980	1072480	1074090	1611	-1	NA	hypothetical protein
13	Sa	AKM53203	CP011855	591	685649	685909	261	-1	NA	hypothetical protein
13	Se	AKM53983	CP011856	375	422357	423160	804	1	NA	hypothetical protein
13	Se	AKM54197	CP011856	589	681072	681761	690	1	NA	hypothetical protein
13	Se	AKM54341	CP011856	733	850206	850511	306	-1	NA	hypothetical protein
13	Se	AKM54506	CP011856	898	1040380	1042479	2100	-1	NA	hypothetical protein
13	Se	AKM54507	CP011856	899	1042639	1044699	2061	-1	NA	hypothetical protein
25	CC	AGM25183	CP005077	596	664449	667163	2715	-1	mgtA1	Mg(2+) transport ATPase, P-type
25	CC	AGM25320	CP005077	733	815658	818360	2703	-1	mgtA2	Mg(2+) transport ATPase, P-type
25	CC	AGM25432	CP005077	845	944892	947621	2730	-1	mgtA3	Mg(2+) transport ATPase, P-type
25	CC	AGM26223	CP005078	627	675795	678509	2715	-1	mgtA1	Mg(2+) transport ATPase, P-type
25	CC	AGM26360	CP005078	764	826258	828960	2703	-1	mgtA2	Mg(2+) transport ATPase, P-type
25	CC	AGM26482	CP005078	886	961932	964646	2715	-1	mgtA3	Mg(2+) transport ATPase, P-type
25	CC	CAK99735	AM285320	85	65097	67829	2733	-1	yloB	hypothetical cation transport atpase transmembrane protein
25	CC	ELL44567	AMGI01000014	20	18660	21371	2712	1	mgtA3	Mg(2+) transport ATPase, P-type
25	CC	ELL44794	AMGI01000008	2	2084	4798	2715	-1	mgtA2	Mg(2+) transport ATPase, P-type
25	CC	ELL44833	AMGI01000007	5	5809	8541	2733	-1	mgtA1	Mg(2+) transport ATPase, P-type
25	CC	KAI92743	AGBZ02000001	267	300651	303365	2715	-1	NA	magnesium ABC transporter ATPase
25	CC	KAI93029	AGBZ02000001	597	645561	648272	2712	1	NA	magnesium transporter ATPase
25	CC	KIH80123	JTLV01000002	85	61988	64702	2715	1	mgtA	Mg(2+) transport ATPase, P-type
25	CC	KIH80128	JTLV01000002	90	70249	72774	2526	1	mgtA	Mg(2+) transport ATPase, P-type
25	Sa	AKM53465	CP011855	853	999186	1001885	2700	-1	NA	Mg(2+) transport ATPase, P-type
25	Se	AKM53971	CP011856	363	401408	404131	2724	1	NA	Mg(2+) transport ATPase, P-type
25	Se	AKM54637	CP011856	1029	1184649	1187348	2700	-1	mgtA	Mg(2+) transport ATPase, P-type
29	CC	AGM24590	CP005077	3	3019	4938	1920	1	gyrB	DNA gyrase subunit B
29	CC	AGM25088	CP005077	501	563785	565725	1941	-1	parE	DNA topoisomerase IV subunit B
29	CC	AGM25599	CP005078	3	3022	4944	1923	1	gyrB	DNA gyrase subunit B
29	CC	AGM26148	CP005078	552	589422	591359	1938	-1	parE	DNA topoisomerase IV subunit B
29	CC	CAK98250	AM285302	3	2816	4735	1920	1	gyrB	dna gyrase subunit b protein
29	CC	CAK99042	AM285307	76	44452	46389	1938	1	parE	dna topoisomerase iv subunit b protein
29	CC	ELL44104	AMGI01000024	9	10497	12434	1938	-1	parE	DNA topoisomerase IV subunit B
29	CC	ELL44706	AMGI01000010	37	51892	53811	1920	1	gyrB	DNA gyrase subunit B
29	CC	KAI92484	AGBZ02000002	32	40238	42175	1938	-1	gyrB	DNA gyrase subunit B
29	CC	KAI92885	AGBZ02000001	429	468016	469935	1920	1	gyrB	DNA gyrase subunit B
29	CC	KIH79116	JTLV01000005	225	165939	167879	1941	-1	parE	DNA topoisomerase IV subunit B
29	CC	KIH80254	JTLV01000001	3	2872	4794	1923	1	gyrB	DNA gyrase subunit B
29	Sa	AKM52615	CP011855	3	2820	4748	1929	1	gyrB	DNA gyrase subunit B
29	Sa	AKM53098	CP011855	486	567061	569001	1941	1	parE	DNA topoisomerase IV subunit B
29	Se	AKM53611	CP011856	3	2820	4742	1923	1	gyrB	DNA gyrase subunit B
29	Se	AKM54164	CP011856	556	634870	636810	1941	1	parE	DNA topoisomerase IV subunit B
30	CC	AGM24962	CP005077	375	413703	414743	1041	1	mreB1	cell shape determining protein MreB
30	CC	AGM25585	CP005077	998	1109380	1110429	1050	1	mreB4	cell shape determining protein MreB
30	CC	AGM25980	CP005078	384	418379	419419	1041	1	mreB1	cell shape determining protein MreB
30	CC	AGM26591	CP005078	995	1093417	1094466	1050	1	mreB4	cell shape determining protein MreB
30	CC	CAK98230	AM285301	48	36092	37135	1044	1	mreB4	cell shape determining protein mreb
30	CC	CAK99436	AM285314	9	5109	6149	1041	-1	mreB1	cell shape-determining protein mreb1
30	CC	ELL44135	AMGI01000021	2	3069	4109	1041	1	mreB1	cell shape determining protein MreB
30	CC	ELL44694	AMGI01000010	25	36483	37526	1044	1	mreB4	cell shape determining protein MreB
30	CC	KAI92266	AGBZ02000004	249	256529	257569	1041	1	NA	rod shape-determining protein MreB
30	CC	KAI92873	AGBZ02000001	417	452607	453650	1044	1	NA	rod shape-determining protein MreB
30	CC	KIH78325	JTLV01000010	40	29693	30739	1047	1	mreB	cell shape determining protein MreB
30	CC	KIH79740	JTLV01000003	337	268936	269976	1041	1	mreB	cell shape determining protein MreB
30	Sa	AKM52995	CP011855	383	443608	444648	1041	1	mreB1	cell shape-determining protein MreB
30	Sa	AKM53590	CP011855	978	1144292	1145341	1050	1	mreB4	cell shape determining protein MreB
30	Se	AKM54055	CP011856	447	496908	497948	1041	1	mreB1	cell shape-determining protein MreB
30	Se	AKM54777	CP011856	1169	1354415	1355524	1110	1	mreB4	cell shape determining protein MreB
31	CC	AGM25029	CP005077	442	502117	502740	624	1	NA	hypothetical protein
31	CC	AGM25324	CP005077	737	820443	821378	936	-1	NA	hypothetical protein
31	CC	AGM25473	CP005077	886	986102	988963	2862	-1	NA	hypothetical protein
31	CC	AGM26080	CP005078	484	520630	523527	2898	1	NA	hypothetical protein
31	CC	CAK98234	AM285301	52	40857	42194	1338	-1	NA	hypothetical transmembrane protein
31	CC	CAK99197	AM285309	68	47777	50752	2976	-1	NA	hypothetical transmembrane protein
31	CC	CAK99438	AM285314	11	6926	8425	1500	-1	NA	hypothetical protein
31	CC	ELL44117	AMGI01000023	3	1652	4627	2976	-1	NA	hypothetical protein
31	CC	ELL44134	AMGI01000021	1	114	2996	2883	1	NA	hypothetical protein
31	CC	ELL44698	AMGI01000010	29	41245	44181	2937	-1	NA	hypothetical protein
31	CC	KAI92462	AGBZ02000002	3	1648	4623	2976	-1	NA	hypothetical protein
31	CC	KAI92877	AGBZ02000001	421	457369	460305	2937	-1	NA	ICEF-II
31	CC	KIH78693	JTLV01000007	33	24311	26290	1980	1	NA	hypothetical protein
31	CC	KIH78970	JTLV01000005	79	58073	60052	1980	1	NA	hypothetical protein
31	Sa	AKM52937	CP011855	325	384050	386929	2880	1	NA	hypothetical protein
31	Se	AKM53967	CP011856	359	396050	398938	2889	1	NA	hypothetical protein
32	CC	CAK98943	AM285305	151	127005	129194	2190	-1	NA	hypothetical protein with plectrovirus orf 1 domain
32	CC	CAK99138	AM285309	9	7538	9733	2196	1	NA	hypothetical protein with plectrovirus orf 1 domain
32	CC	CAK99146	AM285309	17	17638	17946	309	1	NA	hypothetical protein with plectrovirus orf 1 domain c-terminal truncated
32	CC	CAK99147	AM285309	18	17986	19839	1854	1	NA	hypothetical protein with plectrovirus orf 1 domain n-terminal truncated
32	CC	CAK99676	AM285320	26	16650	18098	1449	1	NA	hypothetical protein with plectrovirus orf 1 domain n-terminal truncated
32	CC	CAK99922	AM285324	11	7430	9625	2196	1	NA	hypothetical protein with plectrovirus orf 1 domain
32	CC	KIH78440	JTLV01000009	107	91809	94235	2427	-1	NA	hypothetical protein
32	CC	KIH78471	JTLV01000008	18	18977	19423	447	1	NA	hypothetical protein
32	CC	KIH78562	JTLV01000008	109	87113	88045	933	-1	NA	hypothetical protein
32	CC	KIH78563	JTLV01000008	110	87996	88916	921	-1	NA	hypothetical protein
32	CC	KIH79256	JTLV01000005	365	271729	274149	2421	1	NA	hypothetical protein
32	CC	KIH80208	JTLV01000002	170	137846	140092	2247	-1	NA	hypothetical protein
32	CC	KIH80209	JTLV01000002	171	140046	140273	228	-1	NA	hypothetical protein
32	Sa	AKM53071	CP011855	459	532742	533689	948	-1	NA	hypothetical protein
32	Sa	AKM53497	CP011855	885	1036201	1036425	225	1	NA	hypothetical protein
32	Se	AKM54677	CP011856	1069	1228436	1230448	2013	1	NA	hypothetical protein
35	CC	CAK99135	AM285309	6	4734	5969	1236	1	NA	hypothetical protein
35	CC	CAK99143	AM285309	14	14837	16072	1236	1	NA	hypothetical protein
35	CC	CAK99191	AM285309	62	45107	45553	447	-1	NA	hypothetical protein n-terminal and c-terminal truncated
35	CC	CAK99607	AM285318	22	15795	17030	1236	1	NA	hypothetical protein
35	CC	CAK99918	AM285324	7	4630	4998	369	1	NA	hypothetical protein c-terminal truncated
35	CC	CAK99919	AM285324	8	5005	5799	795	1	NA	hypothetical protein n-terminal and c-terminal truncated
35	CC	CAL00068	AM285337	4	3216	4622	1407	1	NA	hypothetical protein n-terminal truncated
35	CC	KAI93161	AGBZ02000001	495	553071	554144	1074	1	NA	hypothetical protein
35	CC	KIH78443	JTLV01000009	110	95787	96989	1203	-1	NA	hypothetical protein
35	CC	KIH78523	JTLV01000008	70	57814	58164	351	1	NA	hypothetical protein
35	CC	KIH79253	JTLV01000005	362	268999	270177	1179	1	NA	hypothetical protein
35	CC	KIH80212	JTLV01000002	174	141825	143003	1179	-1	NA	hypothetical protein
35	Sa	AKM52917	CP011855	305	359035	359181	147	1	NA	hypothetical protein
35	Sa	AKM53501	CP011855	889	1039606	1039884	279	1	NA	hypothetical protein
35	Se	AKM54681	CP011856	1073	1232166	1233449	1284	1	NA	hypothetical protein
46	CC	AGM24629	CP005077	42	52079	53503	1425	1	NA	ribose/galactose ABC transporter substrate-binding protein
46	CC	AGM25638	CP005078	42	52061	53482	1422	1	NA	ribose/galactose ABC transporter substrate-binding protein
46	CC	CAK98295	AM285302	48	46162	47565	1404	1	sc76	sc76 lipoprotein putative substrate binding component abc transporter
46	CC	CAK99361	AM285312	3	1946	3346	1401	-1	sc76	abc transporter substrate binding component, lipoprotein sc76 transmembrane
46	CC	ELL44210	AMGI01000021	77	101767	103167	1401	1	NA	xylose ABC transporter periplasmic binding component
46	CC	ELL44743	AMGI01000010	74	95437	96840	1404	1	rbsB	ribose/galactose ABC transporter substrate-binding protein
46	CC	KAI92340	AGBZ02000004	324	355430	356830	1401	1	NA	ABC transporter substrate-binding protein
46	CC	KAI92921	AGBZ02000001	465	511577	512980	1404	1	NA	ABC transporter substrate-binding protein
46	CC	KIH78369	JTLV01000009	36	40004	41404	1401	-1	NA	ribose/galactose ABC transporter substrate-binding protein
46	CC	KIH79373	JTLV01000004	98	71922	73322	1401	-1	NA	ABC transporter substrate-binding protein
46	Sa	AKM52654	CP011855	42	53439	54845	1407	1	rbsB	ribose/galactose ABC transporter substrate-binding protein
46	Se	AKM53677	CP011856	69	75335	76741	1407	1	rbsB	ribose/galactose ABC transporter substrate-binding protein
47	CC	AGM25097	CP005077	510	578204	580159	1956	-1	tkt	transketolase
47	CC	AGM26157	CP005078	561	604237	606192	1956	-1	tkt	transketolase
47	CC	CAK99590	AM285318	5	3772	5760	1989	1	tkt	putative transketolase protein
47	CC	CAL00011	AM285333	5	2132	4096	1965	-1	tkt	probable transketolase transmembrane protein
47	CC	ELL44112	AMGI01000024	17	19984	21948	1965	-1	tkt2	transketolase
47	CC	ELL44172	AMGI01000021	39	53966	55954	1989	1	tkt1	transketolase
47	CC	KAI92302	AGBZ02000004	286	307420	309408	1989	1	NA	transketolase
47	CC	KAI92491	AGBZ02000002	39	49719	51683	1965	-1	NA	transketolase
47	CC	KIH78990	JTLV01000005	99	70776	72743	1968	-1	tkt	transketolase
47	CC	KIH79980	JTLV01000003	577	462604	464589	1986	1	tkt	transketolase
47	Sa	AKM53090	CP011855	478	556288	558246	1959	1	tkt	transketolase
47	Se	AKM54157	CP011856	549	622911	624869	1959	1	tkt	transketolase
48	CC	AGM25573	CP005077	986	1094947	1097610	2664	-1	ctp	cation-transporting ATPase
48	CC	AGM26579	CP005078	983	1078937	1081600	2664	-1	ctp	cation-transporting ATPase
48	CC	CAK98215	AM285301	33	21960	23084	1125	-1	yloB	hypothetical cation-transporting p-type atpase n-terminal truncated transmembrane protein
48	CC	CAK98216	AM285301	34	23044	24036	993	-1	yloB	hypothetical cation-transporting p-type atpase n-terminal and c-terminal truncated transmembrane protein
48	CC	CAK99050	AM285307	84	53837	56662	2826	1	yloB	putative cation transporting p-type atpase protein
48	CC	ELL44096	AMGI01000024	1	115	2928	2814	-1	ctp2	cation-transporting ATPase
48	CC	ELL44683	AMGI01000010	14	22345	24951	2607	-1	ctp1	cation-transporting ATPase
48	CC	KAI92477	AGBZ02000002	24	29856	32666	2811	-1	NA	ATPase
48	CC	KAI92854	AGBZ02000001	393	428403	431063	2661	-1	NA	ATPase
48	CC	KIH79108	JTLV01000005	217	155576	158386	2811	-1	ctp	cation-transporting ATPase
48	Sa	AKM53572	CP011855	960	1118716	1121373	2658	-1	NA	cation-transporting ATPase
48	Se	AKM54757	CP011856	1149	1328254	1330911	2658	-1	NA	cation-transporting ATPase
53	CC	AGM24980	CP005077	393	439255	440058	804	-1	NA	hypothetical protein
53	CC	AGM25996	CP005078	400	437578	438381	804	-1	NA	hypothetical protein
53	CC	CAK99204	AM285310	4	4153	4983	831	1	NA	hypothetical protein
53	CC	ELL44155	AMGI01000021	22	30516	31325	810	-1	NA	hypothetical protein
53	CC	ELL44936	AMGI01000003	10	11281	12111	831	1	NA	hypothetical protein
53	CC	KAI92286	AGBZ02000004	269	283979	284788	810	-1	NA	hypothetical protein
53	CC	KAI92576	AGBZ02000001	78	83412	84242	831	1	NA	hypothetical protein
53	CC	KIH79233	JTLV01000005	342	254009	254842	834	1	NA	hypothetical protein
53	CC	KIH79961	JTLV01000003	558	445733	446071	339	-1	NA	hypothetical protein
53	Sa	AKM53179	CP011855	567	657784	658611	828	1	NA	hypothetical protein
53	Se	AKM54265	CP011856	657	758907	759734	828	1	NA	hypothetical protein
60	CC	AGM24754	CP005077	167	189046	189795	750	1	NA	hypothetical protein
60	CC	AGM25785	CP005078	189	211792	212541	750	1	NA	hypothetical protein
60	CC	CAK98538	AM285304	73	59810	60196	387	1	NA	hypothetical transmembrane protein
60	CC	CAK98539	AM285304	74	60239	60583	345	1	NA	hypothetical transmembrane protein
60	CC	ELL44390	AMGI01000017	26	24347	25111	765	1	NA	hypothetical protein
60	CC	KAI92055	AGBZ02000004	27	25308	26072	765	1	NA	hypothetical protein
60	CC	KIH79431	JTLV01000003	28	26104	26406	303	1	NA	hypothetical protein
60	CC	KIH79434	JTLV01000003	31	27714	27935	222	1	NA	hypothetical protein
60	Sa	AKM52815	CP011855	203	254073	254402	330	1	NA	hypothetical protein
60	Se	AKM53841	CP011856	233	270569	271330	762	1	NA	hypothetical protein
62	CC	AGM25557	CP005077	970	1072154	1076509	4356	-1	NA	efflux ABC transporter, permease protein
62	CC	AGM26567	CP005078	971	1060116	1064465	4350	-1	NA	efflux ABC transporter, permease protein
62	CC	CAK98196	AM285301	14	6243	10490	4248	-1	NA	hypothetical abc transporter permease component transmembrane protein
62	CC	ELL44674	AMGI01000010	5	6738	10982	4245	-1	NA	putative ABC transporter permease
62	CC	KAI92845	AGBZ02000001	384	412796	417040	4245	-1	NA	ABC transporter permease
62	CC	KIH78959	JTLV01000005	68	43549	48012	4464	-1	NA	putative ABC transporter permease
62	Sa	AKM52789	CP011855	177	211555	216039	4485	1	NA	efflux ABC transporter, permease protein
62	Sa	AKM53565	CP011855	953	1105970	1110238	4269	-1	NA	efflux ABC transporter, permease protein
62	Se	AKM53799	CP011856	191	221632	226116	4485	1	NA	efflux ABC transporter, permease protein
62	Se	AKM54750	CP011856	1142	1315485	1319750	4266	-1	NA	efflux ABC transporter, permease protein
66	CC	CAK99137	AM285309	8	6282	7538	1257	1	NA	hypothetical protein
66	CC	CAK99145	AM285309	16	16382	17623	1242	1	NA	hypothetical protein
66	CC	CAK99609	AM285318	24	17343	18599	1257	1	NA	hypothetical protein
66	CC	CAK99921	AM285324	10	6174	7430	1257	1	NA	hypothetical protein
66	CC	CAK99998	AM285331	3	1265	2521	1257	1	NA	hypothetical protein
66	CC	KIH78441	JTLV01000009	108	94250	95488	1239	-1	NA	hypothetical protein
66	CC	KIH79255	JTLV01000005	364	270476	271729	1254	1	NA	hypothetical protein
66	CC	KIH80210	JTLV01000002	172	140288	141526	1239	-1	NA	hypothetical protein
66	Sa	AKM53496	CP011855	884	1035002	1035253	252	1	NA	hypothetical protein
66	Se	AKM54676	CP011856	1068	1227240	1228424	1185	1	NA	hypothetical protein
75	CC	AGM24729	CP005077	142	164607	165062	456	1	NA	hypothetical protein
75	CC	AGM25760	CP005078	164	187363	187818	456	1	NA	hypothetical protein
75	CC	CAK98509	AM285304	44	35648	36040	393	1	NA	hypothetical protein
75	CC	ELL44453	AMGI01000016	1	85	348	264	-1	NA	hypothetical protein
75	CC	KAI92030	AGBZ02000004	2	1062	1298	237	1	NA	hypothetical protein
75	CC	KAI92382	AGBZ02000003	5	1992	2255	264	-1	NA	hypothetical protein
75	CC	KIH80244	JTLV01000002	206	172097	172552	456	1	NA	hypothetical protein
75	Sa	AKM53427	CP011855	815	962067	962381	315	-1	NA	hypothetical protein
75	Se	AKM54600	CP011856	992	1140355	1140813	459	-1	NA	hypothetical protein
77	CC	AGM25496	CP005077	909	1004230	1006902	2673	-1	trsE	transfer complex protein TrsE
77	CC	AGM26053	CP005078	457	501868	504543	2676	1	trsE	transfer complex protein TrsE
77	CC	CAK98308	AM285302	61	57721	58737	1017	1	traE	hypothetical membrane-bound atpase n-terminal truncated protein
77	CC	CAK99446	AM285314	19	12276	14942	2667	-1	NA	hypothetical membrane-bound atpase trae/trse-like transmembrane protein
77	CC	ELL44224	AMGI01000020	12	13575	16241	2667	1	trsE	transfer complex protein TrsE
77	CC	KAI92261	AGBZ02000004	244	247727	250393	2667	1	NA	TRSE-like protein
77	Sa	AKM52756	CP011855	144	167279	169942	2664	1	trsE	conjugal transfer protein TrsE
77	Sa	AKM52936	CP011855	324	381220	384027	2808	1	NA	hypothetical protein
77	Se	AKM53966	CP011856	358	393220	396027	2808	1	NA	transfer complex protein TrsE
78	CC	AGM25526	CP005077	939	1034411	1034917	507	-1	ogt	methylated-DNA-[protein]-cysteine S-methyltransferase
78	CC	AGM26537	CP005078	941	1023572	1024075	504	-1	ogt	methylated-DNA-[protein]-cysteine S-methyltransferase
78	CC	CAK99630	AM285319	21	19362	19610	249	-1	adaB	probable methylated-dna--protein-cysteine methyltransferase n-terminal truncated
78	CC	CAK99631	AM285319	22	19629	19883	255	-1	adaB	probable methylated-dna--protein-cysteine methyltransferase c-terminal truncated
78	CC	ELL44921	AMGI01000004	48	56144	56665	522	-1	adaB	O6-methylguanine-DNA methyltransferase
78	CC	KAI92686	AGBZ02000001	205	221384	221905	522	-1	NA	cysteine methyltransferase
78	CC	KIH80192	JTLV01000002	154	125065	125586	522	1	adaB	O6-methylguanine-DNA methyltransferase
78	Sa	AKM53587	CP011855	975	1141361	1141858	498	1	adaB	methylated-DNA--protein-cysteine S-methyltransferase
78	Se	AKM54774	CP011856	1166	1351543	1352040	498	1	adaB	methylated-DNA--protein-cysteine S-methyltransferase
81	CC	AGM25579	CP005077	992	1104069	1104617	549	-1	NA	primase-like protein
81	CC	AGM26585	CP005078	989	1088058	1088606	549	-1	NA	primase-like protein
81	CC	CAK98225	AM285301	44	32058	32615	558	-1	yabF	putative primase related protein
81	CC	CAK98226	AM285301	43	32058	32339	282	-1	yabF	hypothetical primase-related protein n-terminal truncated
81	CC	ELL44690	AMGI01000010	21	32488	33006	519	-1	NA	primase-like protein
81	CC	KAI92869	AGBZ02000001	413	448612	449142	531	-1	NA	ribonuclease M5
81	CC	KIH78428	JTLV01000009	95	79784	80320	537	-1	NA	primase-like protein
81	Sa	AKM53584	CP011855	972	1138827	1139372	546	-1	NA	primase-like protein
81	Se	AKM54770	CP011856	1162	1348409	1348954	546	-1	NA	primase-like protein
84	CC	ELL44169	AMGI01000021	36	49849	51399	1551	1	NA	hypothetical protein
84	CC	KAI92299	AGBZ02000004	283	303303	304853	1551	1	NA	hypothetical protein
84	CC	KIH78995	JTLV01000005	104	75931	77418	1488	-1	NA	putative lipoprotein
84	CC	KIH79975	JTLV01000003	572	457764	459317	1554	1	NA	putative lipoprotein
84	Sa	AKM53142	CP011855	530	611916	612824	909	1	NA	hypothetical protein
84	Se	AKM54200	CP011856	592	685087	686670	1584	1	NA	hypothetical protein
84	Se	AKM54201	CP011856	593	687008	688564	1557	1	NA	hypothetical protein
84	Se	AKM54292	CP011856	684	790667	792220	1554	-1	NA	hypothetical protein
84	Se	AKM54337	CP011856	729	844943	846499	1557	-1	NA	hypothetical protein
94	CC	AGM24588	CP005077	1	183	1535	1353	1	dnaA	chromosomal replication initiation protein
94	CC	AGM25597	CP005078	1	182	1534	1353	1	dnaA	chromosomal replication initiation protein
94	CC	CAK98248	AM285302	1	1	1353	1353	1	dnaA	putative chromosomal replication initiator protein dnaa
94	CC	ELL44704	AMGI01000010	35	49084	50436	1353	1	dnaA	chromosomal replication initiation protein
94	CC	KAI92883	AGBZ02000001	427	465208	466560	1353	1	NA	chromosomal replication initiator protein DnaA
94	CC	KIH80252	JTLV01000001	1	1	1353	1353	1	dnaA	chromosomal replication initiation protein
94	Sa	AKM52613	CP011855	1	1	1353	1353	1	dnaA	chromosomal replication initiation protein
94	Se	AKM53609	CP011856	1	1	1353	1353	1	dnaA	chromosomal replication initiation protein
95	CC	AGM24589	CP005077	2	1702	2820	1119	1	dnaN	DNA polymerase III subunit beta
95	CC	AGM25598	CP005078	2	1701	2819	1119	1	dnaN	DNA polymerase III subunit beta
95	CC	CAK98249	AM285302	2	1523	2641	1119	1	dnaN	putative dna polymerase III, beta chain protein
95	CC	ELL44705	AMGI01000010	36	50605	51723	1119	1	dnaN	DNA polymerase III subunit beta
95	CC	KAI92884	AGBZ02000001	428	466729	467847	1119	1	NA	DNA polymerase III subunit beta
95	CC	KIH80253	JTLV01000001	2	1513	2634	1122	1	dnaN	DNA polymerase III subunit beta
95	Sa	AKM52614	CP011855	2	1521	2639	1119	1	dnaN	DNA polymerase III subunit beta
95	Se	AKM53610	CP011856	2	1519	2640	1122	1	dnaN	DNA polymerase III subunit beta
96	CC	AGM24591	CP005077	4	4957	7416	2460	1	gyrA	DNA gyrase subunit A
96	CC	AGM25600	CP005078	4	4963	7422	2460	1	gyrA	DNA gyrase subunit A
96	CC	CAK98251	AM285302	4	4748	7213	2466	1	gyrA	dna gyrase subunit a protein
96	CC	ELL44707	AMGI01000010	38	53827	56289	2463	1	gyrA	DNA gyrase subunit A
96	CC	KAI92886	AGBZ02000001	430	469951	472413	2463	1	NA	DNA gyrase subunit A
96	CC	KIH80255	JTLV01000001	4	4810	7263	2454	1	gyrA	DNA gyrase subunit A
96	Sa	AKM52616	CP011855	4	4767	7208	2442	1	gyrA	DNA gyrase subunit A
96	Se	AKM53612	CP011856	4	4761	7238	2478	1	gyrA	DNA gyrase subunit A
97	CC	AGM24592	CP005077	5	7419	8693	1275	1	serS	seryl-tRNA synthetase
97	CC	AGM25601	CP005078	5	7425	8699	1275	1	serS	seryl-tRNA synthetase
97	CC	CAK98252	AM285302	5	7216	8484	1269	1	serS	seryl-trna synthetase protein
97	CC	ELL44708	AMGI01000010	39	56292	57560	1269	1	serS	seryl-tRNA synthetase
97	CC	KAI92887	AGBZ02000001	431	472416	473684	1269	1	NA	serine--tRNA ligase
97	CC	KIH80256	JTLV01000001	5	7277	8548	1272	1	serS	seryl-tRNA synthetase
97	Sa	AKM52617	CP011855	5	7235	8503	1269	1	serS	seryl-tRNA synthetase
97	Se	AKM53613	CP011856	5	7241	8509	1269	1	serS	seryl-tRNA synthetase
98	CC	AGM24594	CP005077	7	9501	11540	2040	1	dnaX	DNA polymerase III subunits gamma and tau
98	CC	AGM25603	CP005078	7	9486	11528	2043	1	dnaX	DNA polymerase III subunits gamma and tau
98	CC	CAK98254	AM285302	7	9171	11243	2073	1	dnaX	putative dna polymerase III gamma/tau subunits protein
98	CC	ELL44710	AMGI01000010	41	58303	60375	2073	1	dnaX	DNA polymerase III subunits gamma and tau
98	CC	KAI92889	AGBZ02000001	433	474427	476499	2073	1	NA	DNA polymerase III subunits gamma and tau
98	CC	KIH80258	JTLV01000001	7	9278	11353	2076	1	dnaX	DNA polymerase III subunits gamma and tau
98	Sa	AKM52619	CP011855	7	9189	11336	2148	1	dnaX	DNA polymerase III subunits gamma and tau
98	Se	AKM53615	CP011856	7	9195	11342	2148	1	dnaX	DNA polymerase III subunits gamma and tau
99	CC	AGM24597	CP005077	10	12787	13626	840	1	holB	DNA polymerase III subunit delta'
99	CC	AGM25606	CP005078	10	12775	13614	840	1	holB	DNA polymerase III subunit delta'
99	CC	CAK98257	AM285302	10	12499	13335	837	1	holB	hypothetical dna polymerase III delta prime subunit protein
99	CC	ELL44713	AMGI01000010	44	61629	62465	837	1	holB	DNA polymerase III subunit delta'
99	CC	KAI92892	AGBZ02000001	436	477753	478589	837	1	NA	DNA polymerase III subunit delta'
99	CC	KIH80261	JTLV01000001	10	12612	13448	837	1	holB	DNA polymerase III subunit delta'
99	Sa	AKM52621	CP011855	9	12596	13441	846	1	holB	DNA polymerase III subunit delta'
99	Se	AKM53618	CP011856	10	12603	13445	843	1	holB	DNA polymerase III subunit delta'
100	CC	AGM24598	CP005077	11	13632	14348	717	1	yabB	methyltransferase
100	CC	AGM25607	CP005078	11	13620	14336	717	1	yabB	methyltransferase
100	CC	CAK98258	AM285302	11	13337	14059	723	1	yabB	putative methyltransferase protein
100	CC	ELL44714	AMGI01000010	45	62467	63189	723	1	yabB	methyltransferase
100	CC	KAI92893	AGBZ02000001	437	478591	479313	723	1	NA	DNA methyltransferase
100	CC	KIH80262	JTLV01000001	11	13450	14172	723	1	yabB	methyltransferase
100	Sa	AKM52622	CP011855	10	13443	14165	723	1	yabB	methyltransferase
100	Se	AKM53619	CP011856	11	13447	14169	723	1	yabB	methyltransferase
101	CC	AGM24599	CP005077	12	14359	15666	1308	1	tilS	tRNA(Ile)-lysidine synthase
101	CC	AGM25608	CP005078	12	14350	15654	1305	1	tilS	tRNA(Ile)-lysidine synthase
101	CC	CAK98259	AM285302	12	14069	15373	1305	1	NA	hypothetical protein mesj of the pp-loop superfamily
101	CC	ELL44715	AMGI01000010	46	63199	64503	1305	1	tilS	tRNA(Ile)-lysidine synthase
101	CC	KAI92894	AGBZ02000001	438	479323	480627	1305	1	NA	tRNA(Ile)-lysidine synthase
101	CC	KIH80263	JTLV01000001	12	14182	15489	1308	1	tilS	tRNA(Ile)-lysidine synthase
101	Sa	AKM52623	CP011855	11	14177	15514	1338	1	tilS	tRNA(Ile)-lysidine synthase
101	Se	AKM53620	CP011856	12	14181	15518	1338	1	tilS	tRNA(Ile)-lysidine synthase
102	CC	AGM24600	CP005077	13	15750	17819	2070	1	ftsH	cell division protein FtsH
102	CC	AGM25609	CP005078	13	15737	17809	2073	1	ftsH	cell division protein FtsH
102	CC	CAK98260	AM285302	13	15447	17465	2019	1	ftsH	probable cell division protein ftsh
102	CC	ELL44716	AMGI01000010	47	64577	66595	2019	1	ftsH	cell division protein FtsH
102	CC	KAI92895	AGBZ02000001	439	480701	482719	2019	1	NA	cell division protein FtsH
102	CC	KIH80264	JTLV01000001	13	15563	17584	2022	1	ftsH	cell division protein FtsH
102	Sa	AKM52624	CP011855	12	15596	17668	2073	1	ftsH	cell division protein FtsH
102	Se	AKM53621	CP011856	13	15600	17678	2079	1	ftsH	cell division protein FtsH
103	CC	AGM24601	CP005077	14	17933	18796	864	1	hslO	heat shock protein 33
103	CC	AGM25610	CP005078	14	17923	18786	864	1	hslO	heat shock protein 33
103	CC	CAK98261	AM285302	14	17553	18416	864	1	hslO	putative chaperonin hsp33 homolog protein
103	CC	ELL44717	AMGI01000010	48	66683	67546	864	1	hslO	heat shock protein 33
103	CC	KAI92896	AGBZ02000001	440	482807	483670	864	1	NA	Hsp33 protein
103	CC	KIH80265	JTLV01000001	14	17674	18543	870	1	hslO	heat shock protein 33
103	Sa	AKM52625	CP011855	13	20684	21541	858	1	hslO	heat shock protein 33
103	Se	AKM53632	CP011856	24	25989	26852	864	1	hslO	heat shock protein 33
104	CC	AGM24603	CP005077	16	19658	23809	4152	1	NA	ABC transporter permease
104	CC	AGM25612	CP005078	16	19648	23790	4143	1	NA	ABC transporter permease
104	CC	CAK99469	AM285315	3	2233	6312	4080	-1	NA	hypothetical abc transporter permease component transmembrane protein
104	CC	ELL44178	AMGI01000021	45	60657	64748	4092	1	NA	ABC transporter permease
104	CC	KAI92308	AGBZ02000004	292	314114	318205	4092	1	NA	substrate ABC transporter permease
104	CC	KIH79987	JTLV01000003	584	468450	472547	4098	1	NA	ABC transporter permease
104	Sa	AKM52872	CP011855	260	304011	308111	4101	1	NA	ABC transporter permease
104	Se	AKM53898	CP011856	290	320988	325085	4098	1	NA	ABC transporter permease
105	CC	AGM24605	CP005077	18	24922	25851	930	1	NA	ABC transporter ATP-binding protein
105	CC	AGM25614	CP005078	18	24888	25817	930	1	NA	ABC transporter ATP-binding protein
105	CC	CAK98262	AM285302	15	18532	19473	942	1	NA	probable abc transporter atp binding protein
105	CC	ELL44718	AMGI01000010	49	67662	68603	942	1	NA	ABC transporter ATP-binding protein
105	CC	KAI92897	AGBZ02000001	441	483786	484727	942	1	NA	ABC transporter ATP-binding protein
105	CC	KIH80266	JTLV01000001	15	18658	19593	936	1	NA	ABC transporter ATP-binding protein
105	Sa	AKM52628	CP011855	16	23368	24294	927	1	NA	ABC transporter ATP-binding protein
105	Se	AKM53636	CP011856	28	28807	29733	927	1	NA	ABC transporter ATP-binding protein
106	CC	AGM24611	CP005077	24	33661	34119	459	1	rpsF	30S ribosomal protein S6
106	CC	AGM25620	CP005078	24	33640	34098	459	1	rpsF	30S ribosomal protein S6
106	CC	CAK98268	AM285302	21	24262	24711	450	1	rpsF	putative 30s ribosomal protein s6
106	CC	ELL44723	AMGI01000010	54	73394	73843	450	1	rpsF	30S ribosomal protein S6
106	CC	KAI92902	AGBZ02000001	446	489536	489985	450	1	NA	30S ribosomal protein S6
106	CC	KIH80282	JTLV01000001	31	33315	33764	450	1	rpsF	30S ribosomal protein S6
106	Sa	AKM52633	CP011855	21	33248	33697	450	1	rpsF	30S ribosomal protein S6
106	Se	AKM53649	CP011856	41	47443	47892	450	1	rpsF	30S ribosomal protein S6
107	CC	AGM24613	CP005077	26	34630	34854	225	1	rpsR	30S ribosomal protein S18
107	CC	AGM25622	CP005078	26	34603	34827	225	1	rpsR	30S ribosomal protein S18
107	CC	CAK98270	AM285302	23	25190	25414	225	1	rpsR	30s ribosomal protein s18
107	CC	ELL44725	AMGI01000010	56	74322	74546	225	1	rpsR	30S ribosomal protein S18
107	CC	KAI92904	AGBZ02000001	448	490464	490688	225	1	NA	30S ribosomal protein S18
107	CC	KIH80284	JTLV01000001	33	34247	34471	225	1	rpsR	30S ribosomal protein S18
107	Sa	AKM52635	CP011855	23	34198	34422	225	1	rpsR	30S ribosomal protein S18
107	Se	AKM53651	CP011856	43	48393	48617	225	1	rpsR	30S ribosomal protein S18
108	CC	AGM24618	CP005077	31	40034	41950	1917	1	NA	hypothetical protein
108	CC	AGM25627	CP005078	31	40009	41925	1917	1	NA	hypothetical protein
108	CC	CAK98284	AM285302	37	33523	35448	1926	1	NA	conserved hypothetical protein
108	CC	ELL44732	AMGI01000010	63	82829	84745	1917	1	NA	hypothetical protein
108	CC	KAI92910	AGBZ02000001	454	498969	500885	1917	1	NA	hypothetical protein
108	CC	KIH80384	JTLV01000001	133	123493	125418	1926	1	NA	hypothetical protein
108	Sa	AKM52642	CP011855	30	39577	41475	1899	1	NA	hypothetical protein
108	Se	AKM53664	CP011856	56	61283	63205	1923	1	NA	hypothetical protein
109	CC	AGM24619	CP005077	32	41959	42912	954	1	NA	DHH family protein
109	CC	AGM25628	CP005078	32	41934	42890	957	1	NA	DHH family protein
109	CC	CAK98285	AM285302	38	35462	36424	963	1	ytqI	putative dhh family exopolyphosphatase protein
109	CC	ELL44733	AMGI01000010	64	84759	85721	963	1	NA	DHH family protein
109	CC	KAI92911	AGBZ02000001	455	500899	501861	963	1	NA	DHH family protein
109	CC	KIH80385	JTLV01000001	134	125435	126400	966	1	NA	DHH family protein
109	Sa	AKM52643	CP011855	31	41497	42462	966	1	NA	DHH family protein
109	Se	AKM53665	CP011856	57	63227	64192	966	1	NA	DHH family protein
110	CC	AGM24620	CP005077	33	42932	43516	585	1	tdk	thymidine kinase
110	CC	AGM25629	CP005078	33	42906	43490	585	1	tdk	thymidine kinase
110	CC	CAK98286	AM285302	39	36427	37011	585	1	tdk	thymidine kinase protein
110	CC	ELL44734	AMGI01000010	65	85724	86308	585	1	tdk	thymidine kinase
110	CC	KAI92912	AGBZ02000001	456	501864	502448	585	1	NA	thymidine kinase
110	CC	KIH80386	JTLV01000001	135	126400	126984	585	1	tdk	thymidine kinase
110	Sa	AKM52644	CP011855	32	42464	43048	585	1	tdk	thymidine kinase
110	Se	AKM53666	CP011856	58	64194	64778	585	1	tdk	thymidine kinase
111	CC	AGM24622	CP005077	35	43947	45023	1077	1	prfA	peptide chain release factor 1
111	CC	AGM25631	CP005078	35	43917	44993	1077	1	prfA	peptide chain release factor 1
111	CC	CAK98288	AM285302	41	37439	38515	1077	1	prfA	peptide chain release factor 1 protein
111	CC	ELL44736	AMGI01000010	67	86738	87814	1077	1	prfA	peptide chain release factor 1
111	CC	KAI92914	AGBZ02000001	458	502878	503954	1077	1	NA	peptide chain release factor 1
111	CC	KIH80388	JTLV01000001	137	127422	128498	1077	1	prfA	peptide chain release factor 1
111	Sa	AKM52646	CP011855	34	43914	44990	1077	1	prfA	peptide chain release factor 1
111	Se	AKM53669	CP011856	61	65754	66830	1077	1	prfA	peptide chain release factor 1
112	CC	AGM24624	CP005077	37	45916	47325	1410	1	NA	putative polypeptide chain release factor methylase
112	CC	AGM25633	CP005078	37	45886	47295	1410	1	NA	putative polypeptide chain release factor methylase
112	CC	CAK98290	AM285302	43	39425	40846	1422	1	NA	hypothetical transmembrane protein
112	CC	ELL44738	AMGI01000010	69	88709	90130	1422	1	NA	putative polypeptide chain release factor methylase
112	CC	KAI92916	AGBZ02000001	460	504849	506270	1422	1	NA	polypeptide chain release factor methylase
112	CC	KIH80390	JTLV01000001	139	129390	130820	1431	1	NA	putative polypeptide chain release factor methylase
112	Sa	AKM52648	CP011855	36	45890	47305	1416	1	NA	hypothetical protein
112	Se	AKM53671	CP011856	63	67730	69145	1416	1	NA	hypothetical protein
113	CC	AGM24626	CP005077	39	47875	48249	375	1	NA	hypothetical protein
113	CC	AGM25635	CP005078	39	47845	48219	375	1	NA	hypothetical protein
113	CC	CAK98292	AM285302	45	41619	41777	159	1	NA	hypothetical protein
113	CC	ELL44740	AMGI01000010	71	90704	91063	360	1	NA	hypothetical protein
113	CC	KAI92918	AGBZ02000001	462	506844	507203	360	1	NA	hypothetical protein
113	CC	KIH80392	JTLV01000001	141	131396	131746	351	1	NA	hypothetical protein
113	Sa	AKM52650	CP011855	38	47959	48327	369	1	NA	hypothetical protein
113	Se	AKM53673	CP011856	65	69800	70168	369	1	NA	hypothetical protein
114	CC	AGM24630	CP005077	43	53531	55096	1566	1	NA	ribose/galactose ABC transporter ATP-binding protein
114	CC	AGM25639	CP005078	43	53510	55075	1566	1	NA	ribose/galactose ABC transporter ATP-binding protein
114	CC	CAK98296	AM285302	49	47584	49149	1566	1	yufO	abc transporter atp binding component abc transporter protein
114	CC	ELL44744	AMGI01000010	75	96859	98424	1566	1	NA	ribose/galactose ABC transporter ATP-binding protein
114	CC	KAI92922	AGBZ02000001	466	512999	514564	1566	1	NA	sugar ABC transporter ATP-binding protein
114	CC	KIH78368	JTLV01000009	35	38424	39989	1566	-1	NA	ribose/galactose ABC transporter ATP-binding protein
114	Sa	AKM52655	CP011855	43	54858	56429	1572	1	NA	ribose/galactose ABC transporter ATP-binding protein
114	Se	AKM53678	CP011856	70	76754	78325	1572	1	NA	ribose/galactose ABC transporter ATP-binding protein
115	CC	AGM24631	CP005077	44	55080	57242	2163	1	NA	ribose/galactose ABC transporter permease
115	CC	AGM25640	CP005078	44	55059	57221	2163	1	NA	ribose/galactose ABC transporter permease
115	CC	CAK98297	AM285302	50	49133	51292	2160	1	yufP	hypothetical abc transporter permease component transmembrane protein
115	CC	ELL44745	AMGI01000010	76	98408	100567	2160	1	NA	ribose/galactose ABC transporter permease
115	CC	KAI92923	AGBZ02000001	467	514548	516707	2160	1	NA	ribose/galactose ABC transporter permease
115	CC	KIH78367	JTLV01000009	34	36275	38440	2166	-1	NA	ribose/galactose ABC transporter permease
115	Sa	AKM52656	CP011855	44	56413	58581	2169	1	NA	ribose/galactose ABC transporter permease
115	Se	AKM53679	CP011856	71	78309	80477	2169	1	NA	ribose/galactose ABC transporter permease
116	CC	AGM24632	CP005077	45	57245	58159	915	1	NA	ribose/galactose ABC transporter permease
116	CC	AGM25641	CP005078	45	57224	58138	915	1	NA	ribose/galactose ABC transporter permease
116	CC	CAK98298	AM285302	51	51292	52206	915	1	yufQ	putative abc transporter permease component transmembrane protein
116	CC	ELL44746	AMGI01000010	77	100567	101481	915	1	NA	ribose/galactose ABC transporter permease
116	CC	KAI92924	AGBZ02000001	468	516707	517621	915	1	NA	ribose/galactose ABC transporter permease
116	CC	KIH78366	JTLV01000009	33	35361	36275	915	-1	NA	ribose/galactose ABC transporter permease
116	Sa	AKM52657	CP011855	45	58583	59497	915	1	NA	ribose/galactose ABC transporter permease
116	Se	AKM53680	CP011856	72	80479	81393	915	1	NA	ribose/galactose ABC transporter permease
117	CC	AGM24634	CP005077	47	58532	62410	3879	1	rpoB	DNA-directed RNA polymerase subunit beta
117	CC	AGM25643	CP005078	47	58512	62399	3888	1	rpoB	DNA-directed RNA polymerase subunit beta
117	CC	CAK98320	AM285302	73	70035	73940	3906	1	rpoB	dna-directed rna polymerase beta chain protein
117	CC	ELL44749	AMGI01000010	80	103587	107495	3909	1	rpoB	DNA-directed RNA polymerase subunit beta
117	CC	KAI92926	AGBZ02000001	470	519728	523636	3909	1	NA	DNA-directed RNA polymerase subunit beta
117	CC	KIH78362	JTLV01000009	29	29329	33243	3915	-1	rpoB	DNA-directed RNA polymerase subunit beta
117	Sa	AKM52659	CP011855	47	60293	64183	3891	1	rpoB	DNA-directed RNA polymerase subunit beta
117	Se	AKM53683	CP011856	75	82190	86080	3891	1	rpoB	DNA-directed RNA polymerase subunit beta
118	CC	AGM24635	CP005077	48	62424	66176	3753	1	rpoC	DNA-directed RNA polymerase subunit beta'
118	CC	AGM25644	CP005078	48	62413	66165	3753	1	rpoC	DNA-directed RNA polymerase subunit beta'
118	CC	CAK98321	AM285302	74	73955	77707	3753	1	rpoC	dna-directed rna polymerase beta prime chain protein
118	CC	ELL44750	AMGI01000010	81	107510	111262	3753	1	rpoC	DNA-directed RNA polymerase subunit beta'
118	CC	KAI92927	AGBZ02000001	471	523654	527403	3750	1	NA	DNA-directed RNA polymerase subunit beta'
118	CC	KIH78361	JTLV01000009	28	25562	29314	3753	-1	rpoC	DNA-directed RNA polymerase subunit beta'
118	Sa	AKM52660	CP011855	48	64199	67954	3756	1	rpoC	DNA-directed RNA polymerase subunit beta'
118	Se	AKM53684	CP011856	76	86096	89851	3756	1	rpoC	DNA-directed RNA polymerase subunit beta'
119	CC	AGM24643	CP005077	56	72051	72518	468	1	rpsG	30S ribosomal protein S7
119	CC	AGM25672	CP005078	76	91505	91972	468	1	rpsG	30S ribosomal protein S7
119	CC	CAK98323	AM285302	76	78290	78757	468	1	rpsG	30s ribosomal protein s7
119	CC	ELL44752	AMGI01000010	83	111846	112313	468	1	rpsG	30S ribosomal protein S7
119	CC	KAI92929	AGBZ02000001	473	527987	528454	468	1	NA	30S ribosomal protein S7
119	CC	KIH78359	JTLV01000009	26	24514	24981	468	-1	rpsG	30S ribosomal protein S7
119	Sa	AKM52662	CP011855	50	68620	69087	468	1	rpsG	30S ribosomal protein S7
119	Se	AKM53686	CP011856	78	90517	90984	468	1	rpsG	30S ribosomal protein S7
120	CC	AGM24644	CP005077	57	72546	74621	2076	1	fusA	elongation factor G
120	CC	AGM25673	CP005078	77	92001	94076	2076	1	fusA	elongation factor G
120	CC	CAK98324	AM285302	77	78779	80857	2079	1	fus	translation elongation factor ef-g protein
120	CC	ELL44753	AMGI01000010	84	112335	114413	2079	1	fusA	elongation factor G
120	CC	KAI92930	AGBZ02000001	474	528476	530554	2079	1	fusA	elongation factor G
120	CC	KIH78358	JTLV01000009	25	22412	24490	2079	-1	fusA	elongation factor G
120	Sa	AKM52663	CP011855	51	69122	71206	2085	1	fusA	elongation factor G
120	Se	AKM53687	CP011856	79	91015	93099	2085	1	fusA	elongation factor G
121	CC	AGM24645	CP005077	58	74743	75930	1188	1	tufA	elongation factor Tu
121	CC	AGM25674	CP005078	78	94199	95386	1188	1	tufA	elongation factor Tu
121	CC	CAK98325	AM285302	78	80976	82166	1191	1	tuf	translation elongation factor ef-tu protein
121	CC	ELL44754	AMGI01000010	85	114532	115722	1191	1	tufA	elongation factor Tu
121	CC	KAI92931	AGBZ02000001	475	530673	531863	1191	1	tuf	elongation factor Tu
121	CC	KIH78357	JTLV01000009	24	21105	22295	1191	-1	tufA	elongation factor Tu
121	Sa	AKM52664	CP011855	52	71313	72497	1185	1	tufA	elongation factor Tu
121	Se	AKM53688	CP011856	80	93206	94390	1185	1	tufA	elongation factor Tu
122	CC	AGM24670	CP005077	83	101711	102334	624	1	upp	uracil phosphoribosyltransferase
122	CC	AGM25699	CP005078	103	121244	121867	624	1	upp	uracil phosphoribosyltransferase
122	CC	CAK98398	AM285303	4	3408	4031	624	1	upp	uracil phosphoribosyltransferase protein
122	CC	ELL44515	AMGI01000016	63	66937	67560	624	-1	upp	uracil phosphoribosyltransferase
122	CC	KAI92442	AGBZ02000003	68	68840	69463	624	-1	NA	Uracil phosphoribosyltransferase
122	CC	KIH78608	JTLV01000008	155	127645	128268	624	-1	upp	uracil phosphoribosyltransferase
122	Sa	AKM52679	CP011855	67	91878	92501	624	1	upp	uracil phosphoribosyltransferase
122	Se	AKM53710	CP011856	102	118045	118668	624	1	upp	uracil phosphoribosyltransferase
123	CC	AGM24675	CP005077	88	105059	106633	1575	1	atpA	F0F1 ATP synthase subunit alpha
123	CC	AGM25704	CP005078	108	124594	126168	1575	1	atpA	F0F1 ATP synthase subunit alpha
123	CC	CAK98403	AM285303	9	6759	8330	1572	1	atpA	atp synthase alpha chain protein
123	CC	ELL44510	AMGI01000016	58	62638	64209	1572	-1	atpA	F0F1 ATP synthase subunit alpha
123	CC	KAI92437	AGBZ02000003	62	64541	66112	1572	-1	NA	ATP F0F1 synthase subunit alpha
123	CC	KIH78602	JTLV01000008	149	123347	124918	1572	-1	atpA	F0F1 ATP synthase subunit alpha
123	Sa	AKM52685	CP011855	73	95260	96831	1572	1	atpA	F0F1 ATP synthase subunit alpha
123	Se	AKM53716	CP011856	108	121427	122998	1572	1	atpA	F0F1 ATP synthase subunit alpha
124	CC	AGM24677	CP005077	90	107527	108924	1398	1	atpD	F0F1 ATP synthase subunit beta
124	CC	AGM25706	CP005078	110	127064	128461	1398	1	atpD	F0F1 ATP synthase subunit beta
124	CC	CAK98405	AM285303	11	9218	10615	1398	1	atpD	atp synthase beta chain protein
124	CC	ELL44508	AMGI01000016	56	60352	61749	1398	-1	atpD	F0F1 ATP synthase subunit beta
124	CC	KAI92435	AGBZ02000003	60	62255	63652	1398	-1	NA	ATP F0F1 synthase subunit beta
124	CC	KIH78600	JTLV01000008	147	121061	122458	1398	-1	atpD	F0F1 ATP synthase subunit beta
124	Sa	AKM52687	CP011855	75	97719	99113	1395	1	atpD	F0F1 ATP synthase subunit beta
124	Se	AKM53718	CP011856	110	123886	125280	1395	1	atpD	F0F1 ATP synthase subunit beta
125	CC	AGM24678	CP005077	91	108931	109194	264	1	atpC	F0F1 ATP synthase subunit epsilon
125	CC	AGM25707	CP005078	111	128468	128731	264	1	atpC	F0F1 ATP synthase subunit epsilon
125	CC	CAK98406	AM285303	12	10617	10880	264	1	atpC	hypothetical atp synthase epsilon chain protein
125	CC	ELL44507	AMGI01000016	55	60087	60350	264	-1	atpC	F0F1 ATP synthase subunit epsilon
125	CC	KAI92434	AGBZ02000003	59	61990	62253	264	-1	NA	ATP synthase subunit epsilon
125	CC	KIH78599	JTLV01000008	146	120796	121059	264	-1	atpC	F0F1 ATP synthase subunit epsilon
125	Sa	AKM52688	CP011855	76	99119	99394	276	1	atpC	F0F1 ATP synthase subunit epsilon
125	Se	AKM53719	CP011856	111	125331	125561	231	1	atpC	F0F1 ATP synthase subunit epsilon
126	CC	AGM24682	CP005077	95	112228	112530	303	1	secG	preprotein translocase subunit SecG
126	CC	AGM25712	CP005078	116	134414	134716	303	1	secG	preprotein translocase subunit SecG
126	CC	CAK98409	AM285303	15	12803	13099	297	1	NA	hypothetical transmembrane protein
126	CC	ELL44503	AMGI01000016	51	57868	58164	297	-1	secG	preprotein translocase subunit SecG
126	CC	KAI92431	AGBZ02000003	56	59771	60067	297	-1	NA	preprotein translocase subunit SecG
126	CC	KIH78595	JTLV01000008	142	118612	118908	297	-1	secG	preprotein translocase subunit SecG
126	Sa	AKM52694	CP011855	82	105365	105661	297	1	secG	preprotein translocase subunit SecG
126	Se	AKM53726	CP011856	118	131526	131822	297	1	secG	preprotein translocase subunit SecG
127	CC	AGM24683	CP005077	96	112599	114716	2118	1	rnr	ribonuclease R
127	CC	AGM25713	CP005078	117	134785	136902	2118	1	rnr	ribonuclease R
127	CC	CAK98410	AM285303	16	13177	15294	2118	1	rnr	probable ribonuclease r protein
127	CC	ELL44502	AMGI01000016	50	55673	57790	2118	-1	rnr	ribonuclease R
127	CC	KAI92430	AGBZ02000003	55	57576	59693	2118	-1	NA	ribonuclease R
127	CC	KIH78594	JTLV01000008	141	116415	118532	2118	-1	rnr	ribonuclease R
127	Sa	AKM52695	CP011855	83	105726	107840	2115	1	rnr	ribonuclease R
127	Se	AKM53727	CP011856	119	131887	134001	2115	1	rnr	ribonuclease R
128	CC	AGM24684	CP005077	97	114732	115181	450	1	smpB	SsrA-binding protein
128	CC	AGM25714	CP005078	118	136918	137367	450	1	smpB	SsrA-binding protein
128	CC	CAK98411	AM285303	17	15308	15739	432	1	smpB	probable ssra-binding protein rna-binding
128	CC	ELL44501	AMGI01000016	49	55228	55659	432	-1	smpB	SsrA-binding protein
128	CC	KAI92429	AGBZ02000003	54	57131	57562	432	-1	NA	single-stranded DNA-binding protein
128	CC	KIH78593	JTLV01000008	140	115966	116397	432	-1	smpB	SsrA-binding protein
128	Sa	AKM52696	CP011855	84	107854	108282	429	1	smpB	SsrA-binding protein
128	Se	AKM53728	CP011856	120	134015	134443	429	1	smpB	SsrA-binding protein
129	CC	AGM24687	CP005077	100	117176	118159	984	1	ftsY	signal recognition particle-docking protein FtsY
129	CC	AGM25717	CP005078	121	139364	140347	984	1	ftsY	signal recognition particle-docking protein FtsY
129	CC	CAK98415	AM285303	21	17747	18733	987	1	ftsY	cell division protein ftsy
129	CC	ELL44498	AMGI01000016	46	52233	53219	987	-1	ftsY	signal recognition particle-docking protein FtsY
129	CC	KAI92426	AGBZ02000003	51	54136	55122	987	-1	NA	cell division protein FtsY
129	CC	KIH78590	JTLV01000008	137	112962	113948	987	-1	ftsY	signal recognition particle-docking protein FtsY
129	Sa	AKM52702	CP011855	90	114117	115103	987	1	ftsY	signal recognition particle-docking protein FtsY
129	Se	AKM53736	CP011856	128	145449	146435	987	1	ftsY	signal recognition particle-docking protein FtsY
130	CC	AGM24688	CP005077	101	118161	118481	321	1	NA	hypothetical protein
130	CC	AGM25718	CP005078	122	140349	140669	321	1	NA	hypothetical protein
130	CC	CAK98416	AM285303	22	18733	19053	321	1	ylxM	conserved hypothetical protein
130	CC	ELL44497	AMGI01000016	45	51913	52233	321	-1	NA	putative DNA-binding protein
130	CC	KAI92425	AGBZ02000003	50	53816	54136	321	-1	NA	DNA-binding protein
130	CC	KIH78589	JTLV01000008	136	112642	112962	321	-1	NA	putative DNA-binding protein
130	Sa	AKM52703	CP011855	91	115103	115423	321	1	NA	hypothetical protein
130	Se	AKM53737	CP011856	129	146435	146755	321	1	NA	hypothetical protein
131	CC	AGM24689	CP005077	102	118494	119291	798	1	ymdB	putative metallophosphatase
131	CC	AGM25719	CP005078	123	140682	141479	798	1	ymdB	putative metallophosphatase
131	CC	CAK98417	AM285303	23	19066	19866	801	1	ymdB	conserved hypothetical protein
131	CC	ELL44496	AMGI01000016	44	51100	51900	801	-1	ymdB	putative metallophosphatase
131	CC	KAI92424	AGBZ02000003	49	53003	53803	801	-1	NA	metallophosphoesterase
131	CC	KIH78588	JTLV01000008	135	111829	112629	801	-1	ymdB	putative metallophosphatase
131	Sa	AKM52704	CP011855	92	115434	116231	798	1	ymdB	putative metallophosphatase
131	Se	AKM53738	CP011856	130	146766	147563	798	1	ymdB	putative metallophosphatase
132	CC	AGM24691	CP005077	104	120561	121709	1149	1	metK	S-adenosylmethionine synthetase
132	CC	AGM25721	CP005078	125	142746	143894	1149	1	metK	S-adenosylmethionine synthetase
132	CC	CAK98419	AM285303	25	21087	22238	1152	1	metK	s-adenosylmethionine synthetase protein
132	CC	ELL44494	AMGI01000016	42	48726	49877	1152	-1	metK	S-adenosylmethionine synthetase
132	CC	KAI92423	AGBZ02000003	46	50630	51781	1152	-1	NA	S-adenosylmethionine synthase
132	CC	KIH78586	JTLV01000008	133	109463	110614	1152	-1	metK	S-adenosylmethionine synthetase
132	Sa	AKM52707	CP011855	95	118718	119872	1155	1	metK	S-adenosylmethionine synthetase
132	Se	AKM53742	CP011856	134	150063	151217	1155	1	metK	S-adenosylmethionine synthetase
133	CC	AGM24695	CP005077	108	124751	125803	1053	1	potA	spermidine/putrescine ABC transporter ATP-binding protein
133	CC	AGM25725	CP005078	129	146940	147992	1053	1	potA	spermidine/putrescine ABC transporter ATP-binding protein
133	CC	CAK98422	AM285303	28	23777	24829	1053	1	NA	putative abc transporter atp binding component abc transporter protein
133	CC	ELL44491	AMGI01000016	39	46135	47187	1053	-1	potA	spermidine/putrescine ABC transporter ATP-binding protein
133	CC	KAI92420	AGBZ02000003	43	48039	49091	1053	-1	NA	spermidine/putrescine ABC transporter ATP-binding protein
133	CC	KIH78583	JTLV01000008	130	106875	107927	1053	-1	potA	spermidine/putrescine ABC transporter ATP-binding protein
133	Sa	AKM52711	CP011855	99	122624	123676	1053	1	potA	spermidine/putrescine ABC transporter ATP-binding protein
133	Se	AKM53746	CP011856	138	153969	155021	1053	1	potA	spermidine/putrescine ABC transporter ATP-binding protein
134	CC	AGM24697	CP005077	110	126783	129413	2631	1	potC	spermidine/putrescine ABC transporter permease
134	CC	AGM25727	CP005078	131	148972	151602	2631	1	potC	spermidine/putrescine ABC transporter permease
134	CC	CAK98424	AM285303	30	25794	28403	2610	1	NA	hypothetical abc transporter permease and substrate-binding component transmembrane protein
134	CC	ELL44489	AMGI01000016	37	42555	45170	2616	-1	potC	spermidine/putrescine ABC transporter permease
134	CC	KAI92418	AGBZ02000003	41	44459	47074	2616	-1	NA	spermidine/putrescine ABC transporter permease
134	CC	KIH78581	JTLV01000008	128	103298	105910	2613	-1	potC	spermidine/putrescine ABC transporter permease
134	Sa	AKM52713	CP011855	101	124652	127261	2610	1	potC	spermidine/putrescine ABC transporter permease
134	Se	AKM53748	CP011856	140	155997	158606	2610	1	potC	spermidine/putrescine ABC transporter permease
135	CC	AGM24700	CP005077	113	132141	133109	969	1	holA	DNA polymerase III subunit delta
135	CC	AGM25730	CP005078	134	154330	155298	969	1	holA	DNA polymerase III subunit delta
135	CC	CAK98447	AM285303	53	42187	43152	966	1	yqeN	conserved hypothetical protein
135	CC	ELL44486	AMGI01000016	34	38765	39730	966	-1	holA	DNA polymerase III subunit delta
135	CC	KAI92415	AGBZ02000003	38	40669	41634	966	-1	NA	DNA polymerase III subunit delta
135	CC	KIH78577	JTLV01000008	124	98493	99458	966	-1	holA	DNA polymerase III subunit delta
135	Sa	AKM52717	CP011855	105	130792	131760	969	1	holA	DNA polymerase III subunit delta
135	Se	AKM53750	CP011856	142	161349	162317	969	1	holA	DNA polymerase III subunit delta
136	CC	AGM24706	CP005077	119	137019	137246	228	-1	NA	NifU-like domain-containing protein
136	CC	AGM25735	CP005078	139	158036	158263	228	-1	NA	NifU-like domain-containing protein
136	CC	CAK98454	AM285303	60	47427	47654	228	-1	yutI	hypothetical nitrogen fixation protein
136	CC	ELL44480	AMGI01000016	28	34263	34490	228	1	NA	NifU-like domain-containing protein
136	CC	KAI92409	AGBZ02000003	32	36167	36394	228	1	NA	nitrogen-fixing protein NifU
136	CC	KIH78569	JTLV01000008	116	92925	93152	228	1	NA	NifU-like domain-containing protein
136	Sa	AKM53456	CP011855	844	990772	991002	231	1	NA	NifU-like domain-containing protein
136	Se	AKM54628	CP011856	1020	1176092	1176319	228	1	NA	NifU-like domain-containing protein
137	CC	AGM24707	CP005077	120	137375	138400	1026	1	prs	ribose-phosphate pyrophosphokinase
137	CC	AGM25736	CP005078	140	158391	159416	1026	1	prs	ribose-phosphate pyrophosphokinase
137	CC	CAK98455	AM285303	61	47772	48812	1041	1	prs	probable ribose-phosphate pyrophosphokinase protein
137	CC	ELL44479	AMGI01000016	27	33105	34145	1041	-1	prs	ribose-phosphate pyrophosphokinase
137	CC	KAI92408	AGBZ02000003	31	35009	36031	1023	-1	NA	phosphoribosylpyrophosphate synthetase
137	CC	KIH78568	JTLV01000008	115	91760	92788	1029	-1	prs	ribose-phosphate pyrophosphokinase
137	Sa	AKM53455	CP011855	843	989608	990636	1029	-1	prs	ribose-phosphate pyrophosphokinase
137	Se	AKM54627	CP011856	1019	1174927	1175955	1029	-1	prs	ribose-phosphate pyrophosphokinase
138	CC	AGM24708	CP005077	121	138479	140443	1965	1	uvrB	excinuclease ABC subunit B
138	CC	AGM25737	CP005078	141	159495	161459	1965	1	uvrB	excinuclease ABC subunit B
138	CC	CAK98485	AM285304	20	10132	12096	1965	1	uvrB	excinuclease abc subunit b protein
138	CC	ELL44475	AMGI01000016	23	23824	25788	1965	-1	uvrB	excinuclease ABC subunit B
138	CC	KAI92404	AGBZ02000003	27	25728	27692	1965	-1	NA	excinuclease ABC subunit B
138	CC	KIH78538	JTLV01000008	85	66300	68261	1962	1	uvrB	excinuclease ABC subunit B
138	Sa	AKM53451	CP011855	839	986070	988034	1965	-1	uvrB	excinuclease ABC subunit B
138	Se	AKM54620	CP011856	1012	1163354	1165318	1965	-1	uvrB	excinuclease ABC subunit B
139	CC	AGM24709	CP005077	122	140488	141414	927	1	hprK	HPr kinase/phosphorylase
139	CC	AGM25738	CP005078	142	161504	162430	927	1	hprK	HPr kinase/phosphorylase
139	CC	CAK98486	AM285304	21	12136	13059	924	1	hprK	hypothetical hpr kinase/phosphorylase protein
139	CC	ELL44474	AMGI01000016	22	22861	23784	924	-1	hprK	HPr kinase/phosphorylase
139	CC	KAI92403	AGBZ02000003	26	24765	25688	924	-1	NA	serine kinase
139	CC	KIH78539	JTLV01000008	86	68304	69227	924	1	hprK	HPr kinase/phosphorylase
139	Sa	AKM53450	CP011855	838	985040	985966	927	-1	hprK	HPr kinase/phosphorylase
139	Se	AKM54619	CP011856	1011	1162322	1163248	927	-1	hprK	HPr kinase/phosphorylase
140	CC	AGM24710	CP005077	123	141428	142642	1215	1	lgt	prolipoprotein diacylglyceryl transferase
140	CC	AGM25739	CP005078	143	162444	163658	1215	1	lgt	prolipoprotein diacylglyceryl transferase
140	CC	CAK98487	AM285304	22	13081	14286	1206	1	lgt	hypothetical prolipoprotein diacylglyceryl transferase transmembrane
140	CC	ELL44473	AMGI01000016	21	21634	22839	1206	-1	lgt	prolipoprotein diacylglyceryl transferase
140	CC	KAI92402	AGBZ02000003	25	23538	24743	1206	-1	NA	Prolipoprotein diacylglyceryl transferase
140	CC	KIH78540	JTLV01000008	87	69245	70450	1206	1	lgt	prolipoprotein diacylglyceryl transferase
140	Sa	AKM53449	CP011855	837	983811	985019	1209	-1	lgt	prolipoprotein diacylglyceryl transferase
140	Se	AKM54618	CP011856	1010	1161090	1162301	1212	-1	lgt	prolipoprotein diacylglyceryl transferase
141	CC	AGM24712	CP005077	125	143638	144873	1236	1	pgk	phosphoglycerate kinase
141	CC	AGM25741	CP005078	145	164654	165889	1236	1	pgk	phosphoglycerate kinase
141	CC	CAK98489	AM285304	24	15274	16512	1239	1	pgk	phosphoglycerate kinase protein
141	CC	ELL44471	AMGI01000016	19	19408	20646	1239	-1	pgk	phosphoglycerate kinase
141	CC	KAI92400	AGBZ02000003	23	21312	22550	1239	-1	NA	phosphoglycerate kinase
141	CC	KIH78542	JTLV01000008	89	71441	72676	1236	1	pgk	phosphoglycerate kinase
141	Sa	AKM53447	CP011855	835	981581	982816	1236	-1	pgk	phosphoglycerate kinase
141	Se	AKM54616	CP011856	1008	1158860	1160095	1236	-1	pgk	phosphoglycerate kinase
142	CC	AGM24713	CP005077	126	145022	147406	2385	1	secA	preprotein translocase subunit SecA
142	CC	AGM25742	CP005078	146	166038	168422	2385	1	secA	preprotein translocase subunit SecA
142	CC	CAK98490	AM285304	25	16646	19036	2391	1	secA	preprotein translocase seca subunit
142	CC	ELL44470	AMGI01000016	18	16885	19275	2391	-1	secA	preprotein translocase subunit SecA
142	CC	KAI92399	AGBZ02000003	22	18789	21179	2391	-1	NA	preprotein translocase subunit SecA
142	CC	KIH80220	JTLV01000002	182	148742	151129	2388	1	secA	preprotein translocase subunit SecA
142	Sa	AKM53444	CP011855	832	976367	978757	2391	-1	secA	preprotein translocase subunit SecA
142	Se	AKM54613	CP011856	1005	1153640	1156030	2391	-1	secA	preprotein translocase subunit SecA
143	CC	AGM24714	CP005077	127	147449	148384	936	1	NA	hypothetical protein
143	CC	AGM25743	CP005078	147	168465	169400	936	1	NA	hypothetical protein
143	CC	CAK98491	AM285304	26	19104	20039	936	1	yvcL	conserved hypothetical protein
143	CC	ELL44469	AMGI01000016	17	15882	16817	936	-1	NA	hypothetical protein
143	CC	KAI92398	AGBZ02000003	21	17786	18721	936	-1	NA	hypothetical protein
143	CC	KIH80221	JTLV01000002	183	151201	152136	936	1	NA	hypothetical protein
143	Sa	AKM53443	CP011855	831	975401	976336	936	-1	NA	hypothetical protein
143	Se	AKM54612	CP011856	1004	1152674	1153609	936	-1	NA	hypothetical protein
144	CC	AGM24715	CP005077	128	148450	149883	1434	1	NA	amino acid permease
144	CC	AGM25744	CP005078	148	169464	170900	1437	1	NA	amino acid permease
144	CC	CAK98492	AM285304	27	20092	21525	1434	1	NA	hypothetical amino acid permease transmembrane protein
144	CC	ELL44468	AMGI01000016	16	14396	15814	1419	-1	NA	amino acid permease
144	CC	KAI92397	AGBZ02000003	20	16300	17718	1419	-1	NA	putrescine:ornithine antiporter
144	CC	KIH80222	JTLV01000002	184	152217	153629	1413	1	NA	amino acid permease
144	Sa	AKM53012	CP011855	400	462543	463988	1446	-1	NA	amino acid permease
144	Se	AKM54068	CP011856	460	518066	519511	1446	-1	NA	amino acid permease
145	CC	AGM24716	CP005077	129	149884	150240	357	-1	NA	hypothetical protein
145	CC	AGM25745	CP005078	149	170901	171257	357	-1	NA	hypothetical protein
145	CC	CAK98493	AM285304	28	21515	21871	357	-1	NA	hypothetical protein
145	CC	ELL44467	AMGI01000016	15	14050	14406	357	1	NA	hypothetical protein
145	CC	KAI92396	AGBZ02000003	19	15954	16310	357	1	NA	hypothetical protein
145	CC	KIH80223	JTLV01000002	185	153619	153975	357	-1	NA	hypothetical protein
145	Sa	AKM53442	CP011855	830	975041	975400	360	1	NA	hypothetical protein
145	Se	AKM54611	CP011856	1003	1152317	1152673	357	1	NA	hypothetical protein
146	CC	AGM24717	CP005077	130	151764	152504	741	1	tpiA	triosephosphate isomerase
146	CC	AGM25747	CP005078	151	172280	173017	738	1	tpiA	triosephosphate isomerase
146	CC	CAK98494	AM285304	29	21982	22719	738	1	tpiA	triosephosphate isomerase protein
146	CC	ELL44466	AMGI01000016	14	13202	13939	738	-1	tpiA	triosephosphate isomerase
146	CC	KAI92395	AGBZ02000003	18	15106	15843	738	-1	NA	triosephosphate isomerase
146	CC	KIH80224	JTLV01000002	186	154093	154830	738	1	tpiA	triosephosphate isomerase
146	Sa	AKM53441	CP011855	829	974158	974895	738	-1	tpiA	triosephosphate isomerase
146	Se	AKM54610	CP011856	1002	1151431	1152168	738	-1	tpiA	triosephosphate isomerase
147	CC	AGM24719	CP005077	132	153316	154848	1533	1	NA	ABC transporter ATP-binding protein
147	CC	AGM25750	CP005078	154	176073	177605	1533	1	NA	ABC transporter ATP-binding protein
147	CC	CAK98497	AM285304	32	23564	25096	1533	1	yfmM	putative abc transporter atp-binding component abc transporter protein
147	CC	ELL44464	AMGI01000016	12	10903	12435	1533	-1	NA	ABC transporter ATP-binding protein
147	CC	KAI92393	AGBZ02000003	16	12810	14342	1533	-1	NA	ABC transporter ATP-binding protein
147	CC	KIH80231	JTLV01000002	193	160149	161681	1533	1	NA	ABC transporter ATP-binding protein
147	Sa	AKM53174	CP011855	562	648801	650156	1356	-1	NA	ABC transporter ATP-binding protein
147	Se	AKM54255	CP011856	647	746603	748135	1533	-1	NA	ABC transporter ATP-binding protein
148	CC	AGM24722	CP005077	135	155868	156191	324	1	NA	hypothetical protein
148	CC	AGM25753	CP005078	157	178627	178950	324	1	NA	hypothetical protein
148	CC	CAK98501	AM285304	36	26123	26446	324	1	NA	hypothetical protein
148	CC	ELL44461	AMGI01000016	9	9553	9876	324	-1	NA	hypothetical protein
148	CC	KAI92390	AGBZ02000003	13	11460	11783	324	-1	NA	hypothetical protein
148	CC	KIH80235	JTLV01000002	197	162707	163030	324	1	NA	hypothetical protein
148	Sa	AKM53439	CP011855	827	973079	973402	324	-1	NA	hypothetical protein
148	Se	AKM54608	CP011856	1000	1150309	1150632	324	-1	NA	hypothetical protein
149	CC	AGM24723	CP005077	136	156298	159138	2841	1	uvrA	excinuclease ABC subunit A
149	CC	AGM25754	CP005078	158	179058	181898	2841	1	uvrA	excinuclease ABC subunit A
149	CC	CAK98502	AM285304	37	26590	29427	2838	1	uvrA	excinuclease abc subunit a protein
149	CC	ELL44460	AMGI01000016	8	6571	9408	2838	-1	uvrA	excinuclease ABC subunit A
149	CC	KAI92389	AGBZ02000003	12	8478	11315	2838	-1	NA	excinuclease ABC subunit A
149	CC	KIH80236	JTLV01000002	198	163149	165995	2847	1	uvrA	excinuclease ABC subunit A
149	Sa	AKM53438	CP011855	826	970104	972944	2841	-1	uvrA	excinuclease ABC subunit A
149	Se	AKM54607	CP011856	999	1147334	1150174	2841	-1	uvrA	excinuclease ABC subunit A
150	CC	AGM24725	CP005077	138	160278	160973	696	1	NA	hypothetical protein
150	CC	AGM25756	CP005078	160	183039	183734	696	1	NA	hypothetical protein
150	CC	CAK98504	AM285304	39	30565	31269	705	1	NA	conserved hypothetical transmembrane protein
150	CC	ELL44458	AMGI01000016	6	4729	5433	705	-1	NA	hypothetical protein
150	CC	KAI92387	AGBZ02000003	10	6636	7340	705	-1	NA	transporter
150	CC	KIH80238	JTLV01000002	200	167127	167819	693	1	NA	hypothetical protein
150	Sa	AKM53436	CP011855	824	968267	968965	699	-1	NA	hypothetical protein
150	Se	AKM54605	CP011856	997	1145497	1146195	699	-1	NA	hypothetical protein
151	CC	AGM24728	CP005077	141	163496	164494	999	1	gap	glyceraldehyde-3-phosphate dehydrogenase
151	CC	AGM25759	CP005078	163	186253	187251	999	1	gap	glyceraldehyde-3-phosphate dehydrogenase
151	CC	CAK98508	AM285304	43	34459	35457	999	1	gapA	probable glyceraldehyde 3-phosphate dehydrogenase protein
151	CC	ELL44454	AMGI01000016	2	540	1538	999	-1	gap	glyceraldehyde-3-phosphate dehydrogenase
151	CC	KAI92383	AGBZ02000003	6	2447	3445	999	-1	NA	glyceraldehyde-3-phosphate dehydrogenase
151	CC	KIH80243	JTLV01000002	205	170914	171912	999	1	gap	glyceraldehyde-3-phosphate dehydrogenase
151	Sa	AKM53428	CP011855	816	962749	963747	999	-1	gap	glyceraldehyde-3-phosphate dehydrogenase
151	Se	AKM54601	CP011856	993	1141040	1142038	999	-1	gap	glyceraldehyde-3-phosphate dehydrogenase
152	CC	AGM24736	CP005077	149	172912	173412	501	1	NA	hypothetical protein
152	CC	AGM25767	CP005078	171	195664	196164	501	1	NA	hypothetical protein
152	CC	CAK98519	AM285304	54	43741	44178	438	1	NA	hypothetical transmembrane protein
152	CC	ELL44372	AMGI01000017	8	8264	8701	438	1	NA	hypothetical protein
152	CC	KAI92037	AGBZ02000004	9	9225	9662	438	1	NA	hypothetical protein
152	CC	KIH79413	JTLV01000003	10	10051	10497	447	1	NA	hypothetical protein
152	Sa	AKM52794	CP011855	182	225124	225588	465	1	NA	preprotein translocase subunit SecE
152	Se	AKM53807	CP011856	199	235785	236249	465	1	NA	hypothetical protein
153	CC	AGM24737	CP005077	150	173444	174088	645	1	nusG	transcription antitermination protein NusG
153	CC	AGM25768	CP005078	172	196194	196838	645	1	nusG	transcription antitermination protein NusG
153	CC	CAK98520	AM285304	55	44209	44862	654	1	nusG	putative transcription antitermination nusg transmembrane protein
153	CC	ELL44373	AMGI01000017	9	8732	9385	654	1	nusG	transcription antitermination protein NusG
153	CC	KAI92038	AGBZ02000004	10	9693	10346	654	1	NA	antitermination protein NusG
153	CC	KIH79414	JTLV01000003	11	10535	11179	645	1	nusG	transcription antitermination protein NusG
153	Sa	AKM52795	CP011855	183	225622	226245	624	1	nusG	transcription antitermination protein NusG
153	Se	AKM53808	CP011856	200	236284	236907	624	1	nusG	transcription antitermination protein NusG
154	CC	AGM24739	CP005077	152	174724	175308	585	1	NA	endonuclease
154	CC	AGM25770	CP005078	174	197474	198058	585	1	NA	endonuclease
154	CC	CAK98522	AM285304	57	45511	46098	588	1	yosQ	hypothetical endonuclease protein
154	CC	ELL44375	AMGI01000017	11	10034	10621	588	1	NA	endonuclease
154	CC	KAI92040	AGBZ02000004	12	10995	11582	588	1	NA	endonuclease
154	CC	KIH79416	JTLV01000003	13	11832	12401	570	1	NA	endonuclease
154	Sa	AKM52797	CP011855	185	226875	227444	570	1	NA	endonuclease
154	Se	AKM53810	CP011856	202	237535	238104	570	1	NA	endonuclease
155	CC	AGM24742	CP005077	155	176697	177467	771	1	parA	chromosome partitioning protein ParA
155	CC	AGM25773	CP005078	177	199444	200214	771	1	parA	chromosome partitioning protein ParA
155	CC	CAK98525	AM285304	60	47490	48260	771	1	parA	soj-like partition protein para
155	CC	ELL44378	AMGI01000017	14	12012	12782	771	1	parA	chromosome partitioning protein ParA
155	CC	KAI92043	AGBZ02000004	15	12973	13743	771	1	NA	sporulation initiation inhibitor Soj
155	CC	KIH79419	JTLV01000003	16	13792	14571	780	1	parA	chromosome partitioning protein ParA
155	Sa	AKM52800	CP011855	188	228911	229681	771	1	parA	chromosome partitioning protein ParA
155	Se	AKM53813	CP011856	205	239570	240340	771	1	parA	chromosome partitioning protein ParA
156	CC	AGM24744	CP005077	157	178362	179462	1101	1	engD	GTP-dependent nucleic acid-binding protein EngD
156	CC	AGM25775	CP005078	179	201107	202207	1101	1	engD	GTP-dependent nucleic acid-binding protein EngD
156	CC	CAK98528	AM285304	63	49167	50267	1101	1	engD	gtp-dependent nucleic acid-binding protein
156	CC	ELL44380	AMGI01000017	16	13690	14790	1101	1	engD	GTP-dependent nucleic acid-binding protein EngD
156	CC	KAI92045	AGBZ02000004	17	14651	15751	1101	1	NA	GTP-binding protein
156	CC	KIH79421	JTLV01000003	18	15471	16571	1101	1	engD	GTP-dependent nucleic acid-binding protein EngD
156	Sa	AKM52802	CP011855	190	230577	231677	1101	1	engD	GTP-dependent nucleic acid-binding protein EngD
156	Se	AKM53815	CP011856	207	241236	242336	1101	1	engD	GTP-dependent nucleic acid-binding protein EngD
157	CC	AGM24746	CP005077	159	179982	181442	1461	1	gltX	glutamyl-tRNA synthetase
157	CC	AGM25777	CP005078	181	202726	204186	1461	1	gltX	glutamyl-tRNA synthetase
157	CC	CAK98530	AM285304	65	50760	52208	1449	1	gltX	probable glutamyl-trna synthetase protein
157	CC	ELL44382	AMGI01000017	18	15288	16736	1449	1	gltX	glutamyl-tRNA synthetase
157	CC	KAI92047	AGBZ02000004	19	16249	17697	1449	1	NA	glutamate--tRNA ligase
157	CC	KIH79423	JTLV01000003	20	17066	18514	1449	1	gltX	glutamyl-tRNA synthetase
157	Sa	AKM52807	CP011855	195	238787	240250	1464	1	gltX	glutamyl-tRNA synthetase
157	Se	AKM53820	CP011856	212	249453	250916	1464	1	gltX	glutamyl-tRNA synthetase
158	CC	AGM24747	CP005077	160	181435	182658	1224	1	NA	HD superfamily phosphohydrolase
158	CC	AGM25778	CP005078	182	204179	205402	1224	1	NA	HD superfamily phosphohydrolase
158	CC	CAK98531	AM285304	66	52216	53448	1233	1	ywfO	conserved hypothetical protein
158	CC	ELL44383	AMGI01000017	19	16744	17976	1233	1	NA	HD superfamily phosphohydrolase
158	CC	KAI92048	AGBZ02000004	20	17705	18937	1233	1	NA	HD family phosphohydrolase
158	CC	KIH79424	JTLV01000003	21	18520	19749	1230	1	NA	HD superfamily phosphohydrolase
158	Sa	AKM52808	CP011855	196	240240	241472	1233	1	NA	HD superfamily phosphohydrolase
158	Se	AKM53821	CP011856	213	250906	252138	1233	1	NA	HD superfamily phosphohydrolase
159	CC	AGM24749	CP005077	162	183282	184886	1605	1	pyrG	CTP synthetase
159	CC	AGM25780	CP005078	184	206029	207633	1605	1	pyrG	CTP synthetase
159	CC	CAK98533	AM285304	68	54091	55686	1596	1	pyrG	ctp synthase protein
159	CC	ELL44385	AMGI01000017	21	18628	20223	1596	1	pyrG	CTP synthetase
159	CC	KAI92050	AGBZ02000004	22	19589	21184	1596	1	NA	CTP synthetase
159	CC	KIH79426	JTLV01000003	23	20391	21986	1596	1	pyrG	CTP synthetase
159	Sa	AKM52809	CP011855	197	242100	243701	1602	1	pyrG	CTP synthetase
159	Se	AKM53823	CP011856	215	252794	254398	1605	1	pyrG	CTP synthetase
160	CC	AGM24750	CP005077	163	184988	186289	1302	1	purA	adenylosuccinate synthetase
160	CC	AGM25781	CP005078	185	207734	209035	1302	1	purA	adenylosuccinate synthetase
160	CC	CAK98534	AM285304	69	55755	57056	1302	1	purA	adenylosuccinate synthetase protein
160	CC	ELL44386	AMGI01000017	22	20292	21593	1302	1	purA	adenylosuccinate synthetase
160	CC	KAI92051	AGBZ02000004	23	21253	22554	1302	1	NA	adenylosuccinate synthetase
160	CC	KIH79427	JTLV01000003	24	22054	23355	1302	1	purA	adenylosuccinate synthetase
160	Sa	AKM52811	CP011855	199	249520	250821	1302	1	purA	adenylosuccinate synthetase
160	Se	AKM53837	CP011856	229	266492	267793	1302	1	purA	adenylosuccinate synthetase
161	CC	AGM24751	CP005077	164	186289	187581	1293	1	purB	adenylosuccinate lyase
161	CC	AGM25782	CP005078	186	209035	210327	1293	1	purB	adenylosuccinate lyase
161	CC	CAK98535	AM285304	70	57056	58348	1293	1	purB	probable adenylosuccinate lyase protein
161	CC	ELL44387	AMGI01000017	23	21593	22885	1293	1	purB	adenylosuccinate lyase
161	CC	KAI92052	AGBZ02000004	24	22554	23846	1293	1	NA	adenylosuccinate lyase
161	CC	KIH79428	JTLV01000003	25	23355	24644	1290	1	purB	adenylosuccinate lyase
161	Sa	AKM52812	CP011855	200	250827	252128	1302	1	purB	adenylosuccinate lyase
161	Se	AKM53838	CP011856	230	267799	269100	1302	1	purB	adenylosuccinate lyase
162	CC	AGM24756	CP005077	169	191020	192219	1200	1	arcA	arginine deiminase
162	CC	AGM25787	CP005078	191	213769	214968	1200	1	arcA	arginine deiminase
162	CC	CAK98541	AM285304	76	61828	63027	1200	1	arcA	putative arginine deiminase protein
162	CC	ELL44392	AMGI01000017	28	26408	27607	1200	1	arcA	arginine deiminase
162	CC	KAI92057	AGBZ02000004	29	27369	28568	1200	1	NA	arginine deiminase
162	CC	KIH79439	JTLV01000003	36	30526	31473	948	1	arcA	arginine deiminase
162	Sa	AKM52777	CP011855	165	196566	197765	1200	1	arcA	arginine deiminase
162	Se	AKM53785	CP011856	177	203139	204338	1200	1	arcA	arginine deiminase
163	CC	AGM24757	CP005077	170	192248	193252	1005	1	arcB	ornithine carbamoyltransferase
163	CC	AGM25788	CP005078	192	214997	216001	1005	1	arcB	ornithine carbamoyltransferase
163	CC	CAK98542	AM285304	77	63067	64071	1005	1	arcB	putative ornithine carbamoyltransferase protein
163	CC	ELL44393	AMGI01000017	29	27647	28651	1005	1	arcB	ornithine carbamoyltransferase
163	CC	KAI92058	AGBZ02000004	30	28608	29612	1005	1	NA	ornithine carbamoyltransferase
163	CC	KIH79440	JTLV01000003	37	31513	32517	1005	1	arcB	ornithine carbamoyltransferase
163	Sa	AKM52778	CP011855	166	197802	198803	1002	1	arcB	ornithine carbamoyltransferase
163	Se	AKM53786	CP011856	178	204374	205375	1002	1	arcB	ornithine carbamoyltransferase
164	CC	AGM24758	CP005077	171	193305	194804	1500	1	arcD	arginine/ornithine antiporter
164	CC	AGM25789	CP005078	193	216054	217553	1500	1	arcD	arginine/ornithine antiporter
164	CC	CAK98543	AM285304	78	64105	65595	1491	1	arcD	putative arginine-ornithine antiporter transmembrane protein
164	CC	ELL44394	AMGI01000017	30	28685	30190	1506	1	arcD	arginine/ornithine antiporter
164	CC	KAI92059	AGBZ02000004	31	29646	31151	1506	1	NA	arginine:ornithine antiporter
164	CC	KIH79441	JTLV01000003	38	32556	34046	1491	1	arcD	arginine/ornithine antiporter
164	Sa	AKM52779	CP011855	167	198885	200375	1491	1	arcD	arginine/ornithine antiporter
164	Se	AKM53787	CP011856	179	205452	206942	1491	1	arcD	arginine/ornithine antiporter
165	CC	AGM24761	CP005077	174	197452	198699	1248	1	NA	hypothetical protein
165	CC	AGM25792	CP005078	196	220202	221497	1296	1	NA	hypothetical protein
165	CC	CAK98548	AM285304	83	69560	71089	1530	1	NA	conserved hypothetical transmembrane protein
165	CC	ELL44397	AMGI01000017	33	34440	35969	1530	1	NA	hypothetical protein
165	CC	KAI92063	AGBZ02000004	35	35400	36929	1530	1	NA	hypothetical protein
165	CC	KIH79442	JTLV01000003	39	35337	36887	1551	1	NA	hypothetical protein
165	Sa	AKM52818	CP011855	206	261774	263201	1428	1	NA	hypothetical protein
165	Se	AKM53847	CP011856	239	278624	280027	1404	1	NA	hypothetical protein
166	CC	AGM24762	CP005077	175	198791	200797	2007	1	topA1	DNA topoisomerase I
166	CC	AGM25793	CP005078	197	221587	223593	2007	1	topA1	DNA topoisomerase I
166	CC	CAK98549	AM285304	84	71176	73170	1995	1	topA	probable dna topoisomeraseIprotein
166	CC	ELL44398	AMGI01000017	34	36056	38050	1995	1	topA	DNA topoisomerase I
166	CC	KAI92064	AGBZ02000004	36	37016	39010	1995	1	NA	DNA topoisomerase I
166	CC	KIH79443	JTLV01000003	40	36975	38978	2004	1	topA	DNA topoisomerase I
166	Sa	AKM52819	CP011855	207	263285	265285	2001	1	topA	DNA topoisomerase I
166	Se	AKM53848	CP011856	240	280111	282111	2001	1	topA	DNA topoisomerase I
167	CC	AGM24764	CP005077	177	201249	202529	1281	1	pgi	glucose-6-phosphate isomerase
167	CC	AGM25795	CP005078	199	224045	225325	1281	1	pgi	glucose-6-phosphate isomerase
167	CC	CAK98551	AM285304	86	73670	74944	1275	1	pgi	glucose-6-phosphate isomerase transmembrane protein
167	CC	ELL44400	AMGI01000017	36	38549	39823	1275	1	pgi	glucose-6-phosphate isomerase
167	CC	KAI92066	AGBZ02000004	38	39509	40783	1275	1	NA	glucose-6-phosphate isomerase
167	CC	KIH79445	JTLV01000003	42	39476	40753	1278	1	pgi	glucose-6-phosphate isomerase
167	Sa	AKM52821	CP011855	209	265820	267103	1284	1	pgi	glucose-6-phosphate isomerase
167	Se	AKM53850	CP011856	242	282653	283945	1293	1	pgi	glucose-6-phosphate isomerase
168	CC	AGM24766	CP005077	179	203176	204843	1668	1	NA	metallo-beta-lactamase superfamily hydrolase
168	CC	AGM25797	CP005078	201	225972	227639	1668	1	NA	metallo-beta-lactamase superfamily hydrolase
168	CC	CAK98553	AM285304	88	75629	77296	1668	1	ykqC	conserved hypothetical upf0036 protein
168	CC	ELL44402	AMGI01000017	38	40532	42199	1668	1	NA	metallo-beta-lactamase superfamily hydrolase
168	CC	KAI92068	AGBZ02000004	40	41493	43160	1668	1	NA	metallo-beta-lactamase
168	CC	KIH79453	JTLV01000003	50	45500	47167	1668	1	NA	metallo-beta-lactamase superfamily hydrolase
168	Sa	AKM52823	CP011855	211	267749	269416	1668	1	NA	metallo-beta-lactamase superfamily hydrolase
168	Se	AKM53852	CP011856	244	284582	286249	1668	1	NA	metallo-beta-lactamase superfamily hydrolase
169	CC	AGM24767	CP005077	180	204935	207880	2946	1	ftsK	DNA translocase
169	CC	AGM25798	CP005078	202	227732	230677	2946	1	ftsK	DNA translocase
169	CC	CAK98554	AM285304	89	77398	80364	2967	1	ftsK	probable dna segregation atp binding translocase transmembrane protein
169	CC	ELL44403	AMGI01000017	39	42301	45267	2967	1	ftsK	DNA translocase
169	CC	KAI92069	AGBZ02000004	41	43262	46228	2967	1	NA	DNA translocase
169	CC	KIH79454	JTLV01000003	51	47270	50239	2970	1	ftsK	DNA translocase
169	Sa	AKM52824	CP011855	212	269530	272463	2934	1	ftsK	DNA translocase
169	Se	AKM53853	CP011856	245	286363	289296	2934	1	ftsK	DNA translocase
170	CC	AGM24771	CP005077	184	210832	211572	741	1	truA	tRNA pseudouridine synthase A
170	CC	AGM25802	CP005078	206	233628	234368	741	1	truA	tRNA pseudouridine synthase A
170	CC	CAK98558	AM285304	93	83280	84020	741	1	truA	hypothetical trna pseudouridine synthase a protein
170	CC	ELL44407	AMGI01000017	43	48175	48915	741	1	truA	tRNA pseudouridine synthase A
170	CC	KAI92073	AGBZ02000004	45	49136	49876	741	1	NA	pseudouridine synthase
170	CC	KIH79458	JTLV01000003	55	53132	53872	741	1	truA	tRNA pseudouridine synthase A
170	Sa	AKM52833	CP011855	221	277558	278295	738	1	truA	tRNA pseudouridine synthase A
170	Se	AKM53859	CP011856	251	294388	295125	738	1	truA	tRNA pseudouridine synthase A
171	CC	AGM24775	CP005077	188	214450	215817	1368	1	dnaC	replicative DNA helicase
171	CC	AGM25806	CP005078	210	237299	238666	1368	1	dnaC	replicative DNA helicase
171	CC	CAK98562	AM285304	97	87221	88597	1377	1	dnaC	probable replicative dna helicase protein
171	CC	ELL44411	AMGI01000017	47	52145	53521	1377	1	dnaC	replicative DNA helicase
171	CC	KAI92077	AGBZ02000004	49	53106	54482	1377	1	NA	DNA helicase
171	CC	KIH79482	JTLV01000003	79	68184	69557	1374	1	dnaC	replicative DNA helicase
171	Sa	AKM52839	CP011855	227	283835	285202	1368	1	dnaC	replicative DNA helicase
171	Se	AKM53865	CP011856	257	300666	302033	1368	1	dnaC	replicative DNA helicase
172	CC	AGM24779	CP005077	192	218256	218564	309	1	rpsJ	30S ribosomal protein S10
172	CC	AGM25810	CP005078	214	241105	241413	309	1	rpsJ	30S ribosomal protein S10
172	CC	CAK98566	AM285304	101	91148	91456	309	1	rpsJ	30s ribosomal protein s10
172	CC	ELL44415	AMGI01000017	51	56044	56352	309	1	rpsJ	30S ribosomal protein S10
172	CC	KAI92081	AGBZ02000004	53	57005	57313	309	1	NA	30S ribosomal protein S10
172	CC	KIH79491	JTLV01000003	88	74270	74578	309	1	rpsJ	30S ribosomal protein S10
172	Sa	AKM52843	CP011855	231	287718	288023	306	1	rpsJ	30S ribosomal protein S10
172	Se	AKM53869	CP011856	261	304554	304859	306	1	rpsJ	30S ribosomal protein S10
173	CC	AGM24781	CP005077	194	219404	220030	627	1	rplD	50S ribosomal protein L4
173	CC	AGM25812	CP005078	216	242253	242879	627	1	rplD	50S ribosomal protein L4
173	CC	CAK98568	AM285304	103	92322	92948	627	1	rplD	50s ribosomal protein l4
173	CC	ELL44417	AMGI01000017	53	57216	57842	627	1	rplD	50S ribosomal protein L4
173	CC	KAI92083	AGBZ02000004	55	58177	58803	627	1	NA	50S ribosomal protein L4
173	CC	KIH79493	JTLV01000003	90	75436	76062	627	1	rplD	50S ribosomal protein L4
173	Sa	AKM52845	CP011855	233	288909	289535	627	1	rplD	50S ribosomal protein L4
173	Se	AKM53871	CP011856	263	305739	306365	627	1	rplD	50S ribosomal protein L4
174	CC	AGM24782	CP005077	195	220030	220317	288	1	rplW	50S ribosomal protein L23
174	CC	AGM25813	CP005078	217	242879	243166	288	1	rplW	50S ribosomal protein L23
174	CC	CAK98569	AM285304	104	92948	93235	288	1	rplW	probable 50s ribosomal protein l23
174	CC	ELL44418	AMGI01000017	54	57842	58129	288	1	rplW	50S ribosomal protein L23
174	CC	KAI92084	AGBZ02000004	56	58803	59090	288	1	NA	50S ribosomal protein L23
174	CC	KIH79494	JTLV01000003	91	76062	76349	288	1	rplW	50S ribosomal protein L23
174	Sa	AKM52846	CP011855	234	289535	289822	288	1	rplW	50S ribosomal protein L23
174	Se	AKM53872	CP011856	264	306365	306652	288	1	rplW	50S ribosomal protein L23
175	CC	AGM24783	CP005077	196	220375	221211	837	1	rplB	50S ribosomal protein L2
175	CC	AGM25814	CP005078	218	243224	244060	837	1	rplB	50S ribosomal protein L2
175	CC	CAK98570	AM285304	105	93291	94127	837	1	rplB	50s ribosomal protein l2
175	CC	ELL44419	AMGI01000017	55	58185	59021	837	1	rplB	50S ribosomal protein L2
175	CC	KAI92085	AGBZ02000004	57	59146	59982	837	1	rplB	50S ribosomal protein L2
175	CC	KIH79495	JTLV01000003	92	76406	77242	837	1	rplB	50S ribosomal protein L2
175	Sa	AKM52847	CP011855	235	289872	290708	837	1	rplB	50S ribosomal protein L2
175	Se	AKM53873	CP011856	265	306702	307538	837	1	rplB	50S ribosomal protein L2
176	CC	AGM24785	CP005077	198	221605	221943	339	1	rplV	50S ribosomal protein L22
176	CC	AGM25816	CP005078	220	244454	244792	339	1	rplV	50S ribosomal protein L22
176	CC	CAK98572	AM285304	107	94516	94854	339	1	rplV	50s ribosomal protein l22
176	CC	ELL44421	AMGI01000017	57	59410	59748	339	1	rplV	50S ribosomal protein L22
176	CC	KAI92087	AGBZ02000004	59	60371	60709	339	1	NA	50S ribosomal protein L22
176	CC	KIH79497	JTLV01000003	94	77633	77971	339	1	rplV	50S ribosomal protein L22
176	Sa	AKM52849	CP011855	237	291116	291454	339	1	rplV	50S ribosomal protein L22
176	Se	AKM53875	CP011856	267	307949	308287	339	1	rplV	50S ribosomal protein L22
177	CC	AGM24790	CP005077	203	224340	224708	369	1	rplN	50S ribosomal protein L14
177	CC	AGM25821	CP005078	225	247207	247575	369	1	rplN	50S ribosomal protein L14
177	CC	CAK98577	AM285304	112	97347	97715	369	1	rplN	50s ribosomal protein l14
177	CC	ELL44426	AMGI01000017	62	62241	62609	369	1	rplN	50S ribosomal protein L14
177	CC	KAI92092	AGBZ02000004	64	63202	63570	369	1	NA	50S ribosomal protein L14
177	CC	KIH79502	JTLV01000003	99	80313	80681	369	1	rplN	50S ribosomal protein L14
177	Sa	AKM52854	CP011855	242	293801	294169	369	1	rplN	50S ribosomal protein L14
177	Se	AKM53880	CP011856	272	310745	311113	369	1	rplN	50S ribosomal protein L14
178	CC	AGM24794	CP005077	207	225815	226204	390	1	rpsH	30S ribosomal protein S8
178	CC	AGM25825	CP005078	229	248682	249071	390	1	rpsH	30S ribosomal protein S8
178	CC	CAK98581	AM285304	116	98828	99217	390	1	rpsH	30s ribosomal protein s8
178	CC	ELL44430	AMGI01000017	66	63722	64111	390	1	rpsH	30S ribosomal protein S8
178	CC	KAI92096	AGBZ02000004	68	64683	65072	390	1	NA	30S ribosomal protein S8
178	CC	KIH79506	JTLV01000003	103	81795	82184	390	1	rpsH	30S ribosomal protein S8
178	Sa	AKM52858	CP011855	246	295279	295668	390	1	rpsH	30S ribosomal protein S8
178	Se	AKM53884	CP011856	276	312224	312613	390	1	rpsH	30S ribosomal protein S8
179	CC	AGM24795	CP005077	208	226226	226765	540	1	rplF	50S ribosomal protein L6
179	CC	AGM25826	CP005078	230	249093	249632	540	1	rplF	50S ribosomal protein L6
179	CC	CAK98582	AM285304	117	99242	99781	540	1	rplF	50s ribosomal protein l6
179	CC	ELL44431	AMGI01000017	67	64136	64675	540	1	rplF	50S ribosomal protein L6
179	CC	KAI92097	AGBZ02000004	69	65097	65636	540	1	NA	50S ribosomal protein L6
179	CC	KIH79507	JTLV01000003	104	82209	82748	540	1	rplF	50S ribosomal protein L6
179	Sa	AKM52859	CP011855	247	295689	296228	540	1	rplF	50S ribosomal protein L6
179	Se	AKM53885	CP011856	277	312634	313173	540	1	rplF	50S ribosomal protein L6
180	CC	AGM24796	CP005077	209	226787	227140	354	1	rplR	50S ribosomal protein L18
180	CC	AGM25827	CP005078	231	249654	250007	354	1	rplR	50S ribosomal protein L18
180	CC	CAK98583	AM285304	118	99803	100168	366	1	rplR	50s ribosomal protein l18
180	CC	ELL44432	AMGI01000017	68	64697	65062	366	1	rplR	50S ribosomal protein L18
180	CC	KAI92098	AGBZ02000004	70	65658	66023	366	1	NA	50S ribosomal protein L18
180	CC	KIH79508	JTLV01000003	105	82770	83135	366	1	rplR	50S ribosomal protein L18
180	Sa	AKM52860	CP011855	248	296250	296606	357	1	rplR	50S ribosomal protein L18
180	Se	AKM53886	CP011856	278	313195	313551	357	1	rplR	50S ribosomal protein L18
181	CC	AGM24797	CP005077	210	227158	227820	663	1	rpsE	30S ribosomal protein S5
181	CC	AGM25828	CP005078	232	250025	250687	663	1	rpsE	30S ribosomal protein S5
181	CC	CAK98584	AM285304	119	100187	100798	612	1	rpsE	30s ribosomal protein s5
181	CC	ELL44433	AMGI01000017	69	65081	65692	612	1	rpsE	30S ribosomal protein S5
181	CC	KAI92099	AGBZ02000004	71	66042	66653	612	1	NA	30S ribosomal protein S5
181	CC	KIH79509	JTLV01000003	106	83154	83774	621	1	rpsE	30S ribosomal protein S5
181	Sa	AKM52861	CP011855	249	296625	297233	609	1	rpsE	30S ribosomal protein S5
181	Se	AKM53887	CP011856	279	313570	314211	642	1	rpsE	30S ribosomal protein S5
182	CC	AGM24798	CP005077	211	227836	228273	438	1	rplO	50S ribosomal protein L15
182	CC	AGM25829	CP005078	233	250703	251140	438	1	rplO	50S ribosomal protein L15
182	CC	CAK98585	AM285304	120	100811	101248	438	1	rplO	50s ribosomal protein l15
182	CC	ELL44434	AMGI01000017	70	65705	66142	438	1	rplO	50S ribosomal protein L15
182	CC	KAI92100	AGBZ02000004	72	66666	67103	438	1	NA	50S ribosomal protein L15
182	CC	KIH79510	JTLV01000003	107	83787	84224	438	1	rplO	50S ribosomal protein L15
182	Sa	AKM52862	CP011855	250	297247	297684	438	1	rplO	50S ribosomal protein L15
182	Se	AKM53888	CP011856	280	314225	314662	438	1	rplO	50S ribosomal protein L15
183	CC	AGM24799	CP005077	212	228276	229691	1416	1	secY	preprotein translocase subunit SecY
183	CC	AGM25830	CP005078	234	251143	252558	1416	1	secY	preprotein translocase subunit SecY
183	CC	CAK98586	AM285304	121	101248	102675	1428	1	secY	putative preprotein translocase secy transmembrane
183	CC	ELL44435	AMGI01000017	71	66142	67569	1428	1	secY	preprotein translocase subunit SecY
183	CC	KAI92101	AGBZ02000004	73	67103	68530	1428	1	NA	preprotein translocase subunit SecY
183	CC	KIH79511	JTLV01000003	108	84224	85651	1428	1	secY	preprotein translocase subunit SecY
183	Sa	AKM52863	CP011855	251	297687	299114	1428	1	secY	preprotein translocase subunit SecY
183	Se	AKM53889	CP011856	281	314665	316092	1428	1	secY	preprotein translocase subunit SecY
184	CC	AGM24801	CP005077	214	230365	230583	219	1	infA	translation initiation factor IF-1
184	CC	AGM25832	CP005078	236	253233	253451	219	1	infA	translation initiation factor IF-1
184	CC	CAK98588	AM285304	123	103357	103575	219	1	infA	translation initiation factor if-1 protein
184	CC	ELL44437	AMGI01000017	73	68251	68469	219	1	infA	translation initiation factor IF-1
184	CC	KAI92103	AGBZ02000004	75	69212	69430	219	1	infA	translation initiation factor IF-1
184	CC	KIH79513	JTLV01000003	110	86333	86551	219	1	infA	translation initiation factor IF-1
184	Sa	AKM52865	CP011855	253	299798	300016	219	1	infA	translation initiation factor IF-1
184	Se	AKM53891	CP011856	283	316776	316994	219	1	infA	translation initiation factor IF-1
185	CC	AGM24804	CP005077	217	231121	231510	390	1	rpsK	30S ribosomal protein S11
185	CC	AGM25835	CP005078	239	253989	254378	390	1	rpsK	30S ribosomal protein S11
185	CC	CAK98591	AM285304	126	104128	104517	390	1	rpsK	30s ribosomal protein s11
185	CC	ELL44440	AMGI01000017	76	69022	69411	390	1	rpsK	30S ribosomal protein S11
185	CC	KAI92105	AGBZ02000004	77	69983	70372	390	1	NA	30S ribosomal protein S11
185	CC	KIH79515	JTLV01000003	112	87113	87502	390	1	rpsK	30S ribosomal protein S11
185	Sa	AKM52867	CP011855	255	300554	300943	390	1	rpsK	30S ribosomal protein S11
185	Se	AKM53893	CP011856	285	317531	317920	390	1	rpsK	30S ribosomal protein S11
186	CC	AGM24805	CP005077	218	231525	232478	954	1	rpoA	DNA-directed RNA polymerase subunit alpha
186	CC	AGM25836	CP005078	240	254393	255346	954	1	rpoA	DNA-directed RNA polymerase subunit alpha
186	CC	CAK98592	AM285304	127	104533	105486	954	1	rpoA	probable dna-directed rna polymerase alpha chain protein
186	CC	ELL44441	AMGI01000017	77	69427	70380	954	1	rpoA	DNA-directed RNA polymerase subunit alpha
186	CC	KAI92106	AGBZ02000004	78	70388	71341	954	1	NA	DNA-directed RNA polymerase subunit alpha
186	CC	KIH79516	JTLV01000003	113	87518	88471	954	1	rpoA	DNA-directed RNA polymerase subunit alpha
186	Sa	AKM52868	CP011855	256	300960	301913	954	1	rpoA	DNA-directed RNA polymerase subunit alpha
186	Se	AKM53894	CP011856	286	317937	318890	954	1	rpoA	DNA-directed RNA polymerase subunit alpha
187	CC	AGM24807	CP005077	220	232914	233657	744	1	map	methionine aminopeptidase
187	CC	AGM25838	CP005078	242	255783	256526	744	1	map	methionine aminopeptidase
187	CC	CAK98594	AM285304	129	105936	106679	744	1	map	probable methionine aminopeptidase protein
187	CC	ELL44443	AMGI01000017	79	70829	71572	744	1	map	methionine aminopeptidase
187	CC	KAI92108	AGBZ02000004	80	71790	72533	744	1	NA	methionine aminopeptidase
187	CC	KIH79518	JTLV01000003	115	88919	89662	744	1	map	methionine aminopeptidase
187	Sa	AKM52870	CP011855	258	302380	303123	744	1	map	methionine aminopeptidase
187	Se	AKM53896	CP011856	288	319357	320100	744	1	map	methionine aminopeptidase
188	CC	AGM24808	CP005077	221	233746	234717	972	1	cps	glycosyltransferase
188	CC	AGM25839	CP005078	243	256617	257588	972	1	cps	glycosyltransferase
188	CC	CAK98597	AM285304	132	107506	108480	975	1	NA	hypothetical glycosyltransferase protein
188	CC	ELL44446	AMGI01000017	82	72467	73441	975	1	cps	glycosyltransferase
188	CC	KAI92111	AGBZ02000004	83	73428	74402	975	1	NA	glycosyltransferase
188	CC	KIH79521	JTLV01000003	118	90597	91568	972	1	cps	glycosyltransferase
188	Sa	AKM52876	CP011855	264	310935	311906	972	1	cps	glycosyltransferase
188	Se	AKM53905	CP011856	297	330262	331233	972	1	cps	glycosyltransferase
189	CC	AGM24810	CP005077	223	235538	237745	2208	1	pcrA	ATP-dependent DNA helicase
189	CC	AGM25841	CP005078	245	258421	260628	2208	1	pcrA	ATP-dependent DNA helicase
189	CC	CAK98599	AM285304	134	109257	111449	2193	1	pcrA	putative atp-dependent dna helicase pcra protein
189	CC	ELL44448	AMGI01000017	84	74218	76410	2193	1	pcrA	ATP-dependent DNA helicase
189	CC	KAI92113	AGBZ02000004	85	75179	77371	2193	1	NA	ATP-dependent DNA helicase
189	CC	KIH79523	JTLV01000003	120	92375	94564	2190	1	pcrA	ATP-dependent DNA helicase
189	Sa	AKM52878	CP011855	266	312792	314996	2205	1	pcrA	ATP-dependent DNA helicase
189	Se	AKM53907	CP011856	299	332119	334323	2205	1	pcrA	ATP-dependent DNA helicase
190	CC	AGM24812	CP005077	225	238771	239034	264	1	ptsH	phosphocarrier protein Hpr
190	CC	AGM25843	CP005078	247	261651	261914	264	1	ptsH	phosphocarrier protein Hpr
190	CC	CAK98600	AM285304	135	111578	111841	264	1	ptsH	phosphocarrier protein hpr
190	CC	ELL44449	AMGI01000017	85	76540	76803	264	1	ptsH	phosphocarrier protein Hpr
190	CC	KAI92114	AGBZ02000004	86	77501	77764	264	1	NA	phosphocarrier protein HPr
190	CC	KIH79525	JTLV01000003	122	95573	95836	264	1	ptsH	phosphocarrier protein Hpr
190	Sa	AKM52880	CP011855	268	316050	316313	264	1	ptsH	phosphocarrier protein Hpr
190	Se	AKM53909	CP011856	301	335376	335639	264	1	ptsH	phosphocarrier protein Hpr
191	CC	AGM24813	CP005077	226	239148	240101	954	1	gcp	DNA-binding/iron metalloprotein/AP endonuclease
191	CC	AGM25844	CP005078	248	262028	262981	954	1	gcp	DNA-binding/iron metalloprotein/AP endonuclease
191	CC	CAK98601	AM285304	136	111975	112931	957	1	gcp	probable glycoprotein endopeptidase transmembrane
191	CC	ELL44450	AMGI01000017	86	76937	77893	957	1	gcp	DNA-binding/iron metalloprotein/AP endonuclease
191	CC	KAI92115	AGBZ02000004	87	77898	78854	957	1	NA	protein kinase
191	CC	KIH79526	JTLV01000003	123	95965	96921	957	1	gcp	DNA-binding/iron metalloprotein/AP endonuclease
191	Sa	AKM52881	CP011855	269	316449	317399	951	1	gcp	DNA-binding/iron metalloprotein/AP endonuclease
191	Se	AKM53910	CP011856	302	335774	336724	951	1	gcp	DNA-binding/iron metalloprotein/AP endonuclease
192	CC	AGM24816	CP005077	229	241850	242560	711	1	deoD	purine nucleoside phosphorylase
192	CC	AGM25847	CP005078	251	264732	265442	711	1	deoD	purine nucleoside phosphorylase
192	CC	CAK98605	AM285304	140	114669	115205	537	1	deoD	putative purine nucleoside phosphorylase II c-terminal truncated protein
192	CC	ELL44280	AMGI01000018	1	258	968	711	1	deoD1	purine nucleoside phosphorylase
192	CC	KAI92118	AGBZ02000004	90	80591	81301	711	1	NA	Purine nucleoside phosphorylase DeoD-type
192	CC	KIH79528	JTLV01000003	125	97833	98543	711	1	deoD	purine nucleoside phosphorylase
192	Sa	AKM52884	CP011855	272	319171	319881	711	1	deoD	purine nucleoside phosphorylase
192	Se	AKM53913	CP011856	305	338496	339206	711	1	deoD	purine nucleoside phosphorylase
193	CC	AGM24823	CP005077	236	247398	248126	729	1	trmD	tRNA (guanine-N(1)-)-methyltransferase
193	CC	AGM25855	CP005078	259	270280	271008	729	1	trmD	tRNA (guanine-N(1)-)-methyltransferase
193	CC	CAK98616	AM285304	151	120514	121245	732	1	trmD	probable trna guanine-n1--methyltransferase protein
193	CC	ELL44289	AMGI01000018	10	6094	6825	732	1	trmD	tRNA (guanine-N(1)-)-methyltransferase
193	CC	KAI92126	AGBZ02000004	98	86428	87159	732	1	NA	tRNA (guanine-N1)-methyltransferase
193	CC	KIH79542	JTLV01000003	139	106578	107303	726	1	trmD	tRNA (guanine-N(1)-)-methyltransferase
193	Sa	AKM53423	CP011855	811	960069	960800	732	-1	trmD	tRNA (guanine-N(1)-)-methyltransferase
193	Se	AKM54596	CP011856	988	1138356	1139087	732	-1	trmD	tRNA (guanine-N(1)-)-methyltransferase
194	CC	AGM24824	CP005077	237	248143	248505	363	1	rplS	50S ribosomal protein L19
194	CC	AGM25856	CP005078	260	271025	271387	363	1	rplS	50S ribosomal protein L19
194	CC	CAK98617	AM285304	152	121271	121627	357	1	rplS	50s ribosomal protein l19
194	CC	ELL44290	AMGI01000018	11	6852	7208	357	1	rplS	50S ribosomal protein L19
194	CC	KAI92127	AGBZ02000004	99	87186	87542	357	1	NA	50S ribosomal protein L19
194	CC	KIH79543	JTLV01000003	140	107339	107695	357	1	rplS	50S ribosomal protein L19
194	Sa	AKM53422	CP011855	810	959622	959975	354	-1	rplS	50S ribosomal protein L19
194	Se	AKM54595	CP011856	987	1137909	1138262	354	-1	rplS	50S ribosomal protein L19
195	CC	AGM24827	CP005077	240	250367	250981	615	1	rnhB	ribonuclease HII
195	CC	AGM25859	CP005078	263	273250	273864	615	1	rnhB	ribonuclease HII
195	CC	CAK98621	AM285304	156	123482	124105	624	1	rnhB	putative ribonuclease h II protein
195	CC	ELL44293	AMGI01000018	14	9062	9685	624	1	rnhB	ribonuclease HII
195	CC	KAI92130	AGBZ02000004	102	89390	90019	630	1	NA	ribonuclease HII
195	CC	KIH79546	JTLV01000003	143	109533	110156	624	1	rnhB	ribonuclease HII
195	Sa	AKM53419	CP011855	807	957134	957739	606	-1	rnhB	ribonuclease HII
195	Se	AKM54592	CP011856	984	1135417	1136022	606	-1	rnhB	ribonuclease HII
196	CC	AGM24841	CP005077	254	267834	269375	1542	1	guaA	GMP synthase
196	CC	AGM25864	CP005078	268	279009	280550	1542	1	guaA	GMP synthase
196	CC	CAK98624	AM285304	159	125850	127388	1539	1	guaA	gmp synthase [glutamine-hydrolyzing] protein
196	CC	ELL44295	AMGI01000018	16	11433	12971	1539	1	guaA	GMP synthase
196	CC	KAI92132	AGBZ02000004	105	91766	93304	1539	1	guaA	GMP synthase
196	CC	KIH79549	JTLV01000003	146	111826	113364	1539	1	guaA	GMP synthase
196	Sa	AKM53414	CP011855	802	951830	953362	1533	-1	guaA	GMP synthase
196	Se	AKM54587	CP011856	979	1130120	1131652	1533	-1	guaA	GMP synthase
199	CC	AGM24850	CP005077	263	280864	283830	2967	1	smc	chromosome condensation and segregation SMC ATPase
199	CC	AGM25878	CP005078	282	296472	299438	2967	1	smc	chromosome condensation and segregation SMC ATPase
199	CC	CAK98630	AM285304	165	132506	135472	2967	1	smc	hypothetical chromosome segregation smc protein
199	CC	ELL44297	AMGI01000018	18	14831	17797	2967	1	smc	chromosome condensation and segregation SMC ATPase
199	CC	KAI92134	AGBZ02000004	107	95164	98130	2967	1	NA	chromosome segregation protein SMC
199	CC	KIH79573	JTLV01000003	170	128208	131162	2955	1	smc	chromosome condensation and segregation SMC ATPase
199	Sa	AKM53413	CP011855	801	948749	951703	2955	-1	smc	chromosome condensation and segregation SMC ATPase
199	Se	AKM54586	CP011856	978	1127039	1129993	2955	-1	smc	chromosome condensation and segregation SMC ATPase
200	CC	AGM24852	CP005077	265	285269	287365	2097	1	pstA	phosphate ABC transporter permease
200	CC	AGM25880	CP005078	284	300876	302972	2097	1	pstA	phosphate ABC transporter permease
200	CC	CAK98632	AM285304	167	136891	139005	2115	1	pstA	putative phosphate transporter abc transporter protein
200	CC	ELL44299	AMGI01000018	20	19216	21306	2091	1	pstA	phosphate ABC transporter permease
200	CC	KAI92136	AGBZ02000004	109	99549	101639	2091	1	NA	phosphate ABC transporter permease
200	CC	KIH79575	JTLV01000003	172	132577	134679	2103	1	pstA	phosphate ABC transporter permease
200	Sa	AKM53411	CP011855	799	945278	947359	2082	-1	pstA	phosphate ABC transporter permease
200	Se	AKM54584	CP011856	976	1123571	1125652	2082	-1	pstA	phosphate ABC transporter permease
201	CC	AGM24853	CP005077	266	287365	288174	810	1	pstB	phosphate ABC transporter ATP-binding protein
201	CC	AGM25881	CP005078	285	302972	303781	810	1	pstB	phosphate ABC transporter ATP-binding protein
201	CC	CAK98633	AM285304	168	138983	139792	810	1	pstB	putative phosphate abc transporter atp binding component protein
201	CC	ELL44300	AMGI01000018	21	21306	22115	810	1	pstB	phosphate ABC transporter ATP-binding protein
201	CC	KAI92137	AGBZ02000004	110	101639	102448	810	1	NA	phosphate ABC transporter ATP-binding protein
201	CC	KIH79576	JTLV01000003	173	134679	135488	810	1	pstB	phosphate ABC transporter ATP-binding protein
201	Sa	AKM53410	CP011855	798	944465	945274	810	-1	pstB	phosphate ABC transporter ATP-binding protein
201	Se	AKM54583	CP011856	975	1122758	1123567	810	-1	pstB	phosphate ABC transporter ATP-binding protein
202	CC	AGM24855	CP005077	268	288968	290644	1677	1	manB	phosphoglucomutase/phosphomannomutase
202	CC	AGM25883	CP005078	287	304580	306256	1677	1	manB	phosphoglucomutase/phosphomannomutase
202	CC	CAK98635	AM285304	170	140998	142674	1677	1	yhxB	putative phosphomannomutase protein
202	CC	ELL44302	AMGI01000018	23	23320	24996	1677	1	manB	phosphoglucomutase/phosphomannomutase
202	CC	KAI92139	AGBZ02000004	113	103653	105329	1677	1	NA	phosphoglucomutase
202	CC	KIH79578	JTLV01000003	175	136304	137980	1677	1	manB	phosphoglucomutase/phosphomannomutase
202	Sa	AKM53408	CP011855	796	941979	943652	1674	-1	manB	phosphoglucomutase/phosphomannomutase
202	Se	AKM54581	CP011856	973	1120272	1121945	1674	-1	manB	phosphoglucomutase/phosphomannomutase
203	CC	AGM24858	CP005077	271	293629	294987	1359	1	nox2	NADH oxidase
203	CC	AGM25886	CP005078	290	309240	310598	1359	1	nox2	NADH oxidase
203	CC	CAK98638	AM285304	173	145682	147040	1359	1	NA	hypothetical nad dependent oxidoreductase oxidoreductase protein
203	CC	ELL44305	AMGI01000018	26	28022	29380	1359	1	nox2	NADH oxidase
203	CC	KAI92142	AGBZ02000004	116	108451	109809	1359	1	NA	NADH oxidase
203	CC	KIH79581	JTLV01000003	178	141552	142910	1359	1	nox	NADH oxidase
203	Sa	AKM52890	CP011855	278	325210	326568	1359	1	nox	NADH oxidase
203	Se	AKM53921	CP011856	313	344604	345962	1359	1	nox	NADH oxidase
204	CC	AGM24860	CP005077	273	296012	297115	1104	1	pdhA	pyruvate dehydrogenase E1 component subunit alpha
204	CC	AGM25888	CP005078	292	311623	312726	1104	1	pdhA	pyruvate dehydrogenase E1 component subunit alpha
204	CC	CAK98640	AM285304	175	148070	149173	1104	1	pdhA	putative pyruvate dehydrogenase e1 component alpha subunit protein
204	CC	ELL44307	AMGI01000018	28	30410	31513	1104	1	pdhA	pyruvate dehydrogenase E1 component subunit alpha
204	CC	KAI92144	AGBZ02000004	118	110839	111942	1104	1	NA	pyruvate dehydrogenase
204	CC	KIH79583	JTLV01000003	180	143935	145038	1104	1	pdhA	pyruvate dehydrogenase E1 component subunit alpha
204	Sa	AKM52892	CP011855	280	327594	328697	1104	1	pdhA	pyruvate dehydrogenase E1 component subunit alpha
204	Se	AKM53923	CP011856	315	346988	348091	1104	1	pdhA	pyruvate dehydrogenase E1 component subunit alpha
205	CC	AGM24861	CP005077	274	297115	298104	990	1	pdhB	pyruvate dehydrogenase E1 component subunit beta
205	CC	AGM25889	CP005078	293	312726	313715	990	1	pdhB	pyruvate dehydrogenase E1 component subunit beta
205	CC	CAK98641	AM285304	176	149173	150162	990	1	pdhB	probable pyruvate dehydrogenase e1 component beta subunit protein
205	CC	ELL44308	AMGI01000018	29	31513	32502	990	1	pdhB	pyruvate dehydrogenase E1 component subunit beta
205	CC	KAI92145	AGBZ02000004	119	111942	112931	990	1	NA	2-oxoisovalerate dehydrogenase
205	CC	KIH79584	JTLV01000003	181	145038	146027	990	1	pdhB	pyruvate dehydrogenase E1 component subunit beta
205	Sa	AKM52893	CP011855	281	328697	329686	990	1	pdhB	pyruvate dehydrogenase E1 component subunit beta
205	Se	AKM53924	CP011856	316	348091	349080	990	1	pdhB	pyruvate dehydrogenase E1 component subunit beta
206	CC	AGM24862	CP005077	275	298122	299408	1287	1	pdhC	pyruvate dehydrogenase E2 component (dihydrolipoamide acetyltransferase)
206	CC	AGM25890	CP005078	294	313733	315019	1287	1	pdhC	pyruvate dehydrogenase E2 component (dihydrolipoamide acetyltransferase)
206	CC	CAK98642	AM285304	177	150182	151465	1284	1	pdhC	putative dihydrolipoyllysine-residue acetyltransferase component e2 of pyruvate dehydrogenase protein
206	CC	ELL44309	AMGI01000018	30	32522	33805	1284	1	pdhC	pyruvate dehydrogenase E2 component (dihydrolipoamide acetyltransferase)
206	CC	KAI92146	AGBZ02000004	120	112951	114234	1284	1	NA	dihydrolipoamide acetyltransferase
206	CC	KIH79585	JTLV01000003	182	146046	147323	1278	1	pdhC	pyruvate dehydrogenase E2 component (dihydrolipoamide acetyltransferase)
206	Sa	AKM52894	CP011855	282	329702	330991	1290	1	pdhC	pyruvate dehydrogenase E2 component (dihydrolipoamide acetyltransferase)
206	Se	AKM53925	CP011856	317	349095	350384	1290	1	pdhC	pyruvate dehydrogenase E2 component (dihydrolipoamide acetyltransferase)
207	CC	AGM24863	CP005077	276	299443	300825	1383	1	pdhD	pyruvate dehydrogenase E3 component
207	CC	AGM25891	CP005078	295	315052	316434	1383	1	pdhD	pyruvate dehydrogenase E3 component
207	CC	CAK98643	AM285304	178	151482	152864	1383	1	pdhD	probable dihydrolipoyl dehydrogenase component e3 of pyruvate dehydrogenase transmembrane protein
207	CC	ELL44310	AMGI01000018	31	33822	35204	1383	1	pdhD	dihydrolipoamide dehydrogenase
207	CC	KAI92147	AGBZ02000004	121	114251	115633	1383	1	NA	fatty acid synthesis protein
207	CC	KIH79586	JTLV01000003	183	147340	148725	1386	1	pdhD	dihydrolipoamide dehydrogenase
207	Sa	AKM52895	CP011855	283	331007	332392	1386	1	pdhD	pyruvate dehydrogenase E3 component
207	Se	AKM53926	CP011856	318	350400	351785	1386	1	pdhD	pyruvate dehydrogenase E3 component
208	CC	AGM24864	CP005077	277	300976	303057	2082	1	NA	hypothetical protein
208	CC	AGM25892	CP005078	296	316582	318672	2091	1	NA	hypothetical protein
208	CC	CAK98644	AM285304	179	153006	155048	2043	1	NA	hypothetical transmembrane protein
208	CC	ELL44311	AMGI01000018	32	35347	37389	2043	1	NA	hypothetical protein
208	CC	KAI92148	AGBZ02000004	122	115776	117818	2043	1	NA	hypothetical protein
208	CC	KIH79587	JTLV01000003	184	148867	150912	2046	1	NA	hypothetical protein
208	Sa	AKM52899	CP011855	287	337456	339537	2082	1	NA	hypothetical protein
208	Se	AKM53932	CP011856	324	356584	358662	2079	1	NA	hypothetical protein
209	CC	AGM24872	CP005077	285	311834	313378	1545	1	NA	two-component regulator system yiem receptor component protein
209	CC	AGM25899	CP005078	303	327434	328978	1545	1	NA	two-component regulator system yiem receptor component protein
209	CC	CAK98652	AM285304	187	164673	166232	1560	1	yieM	hypothetical two-component regulator system yiem receptor component protein
209	CC	ELL44319	AMGI01000018	40	46997	48556	1560	1	NA	two-component regulator system yiem receptor component protein
209	CC	KAI92156	AGBZ02000004	130	127426	128985	1560	1	NA	two-component regulator system yiem receptor component protein
209	CC	KIH79612	JTLV01000003	209	167466	169025	1560	1	NA	two-component regulator system yiem receptor component protein
209	Sa	AKM52906	CP011855	294	349360	350922	1563	1	NA	two-component regulator system yiem receptor component protein
209	Se	AKM53940	CP011856	332	368486	370048	1563	1	NA	two-component regulator system yiem receptor component protein
210	CC	AGM24874	CP005077	287	313934	314179	246	-1	NA	hypothetical protein
210	CC	AGM25901	CP005078	305	329534	329779	246	-1	NA	hypothetical protein
210	CC	CAK98653	AM285304	188	166762	167007	246	-1	NA	hypothetical protein
210	CC	ELL44321	AMGI01000018	42	49090	49335	246	-1	NA	hypothetical protein
210	CC	KAI92158	AGBZ02000004	132	129519	129764	246	-1	NA	hypothetical protein
210	CC	KIH79614	JTLV01000003	211	169557	169802	246	-1	NA	hypothetical protein
210	Sa	AKM52920	CP011855	308	362177	362428	252	-1	NA	hypothetical protein
210	Se	AKM53946	CP011856	338	374029	374280	252	-1	NA	hypothetical protein
211	CC	AGM24875	CP005077	288	314279	314980	702	1	NA	hypothetical protein
211	CC	AGM25902	CP005078	306	329879	330580	702	1	NA	hypothetical protein
211	CC	CAK98654	AM285304	189	167103	167804	702	1	NA	hypothetical transmembrane protein
211	CC	ELL44322	AMGI01000018	43	49431	50132	702	1	NA	hypothetical protein
211	CC	KAI92159	AGBZ02000004	133	129860	130561	702	1	NA	hypothetical protein
211	CC	KIH79615	JTLV01000003	212	169902	170603	702	1	NA	hypothetical protein
211	Sa	AKM52921	CP011855	309	362547	363236	690	1	NA	hypothetical protein
211	Se	AKM53947	CP011856	339	374400	375089	690	1	NA	hypothetical protein
212	CC	AGM24876	CP005077	289	314996	315658	663	1	cmk	cytidylate kinase
212	CC	AGM25903	CP005078	307	330596	331258	663	1	cmk	cytidylate kinase
212	CC	CAK98655	AM285304	190	167818	168489	672	1	cmk	putative cytidylate kinase protein
212	CC	ELL44323	AMGI01000018	44	50149	50817	669	1	cmk	cytidylate kinase
212	CC	KAI92160	AGBZ02000004	134	130575	131246	672	1	NA	cytidylate kinase
212	CC	KIH79616	JTLV01000003	213	170620	171288	669	1	cmk	cytidylate kinase
212	Sa	AKM52922	CP011855	310	363255	363926	672	1	cmk	cytidylate kinase
212	Se	AKM53948	CP011856	340	375108	375779	672	1	cmk	cytidylate kinase
213	CC	AGM24877	CP005077	290	315659	316975	1317	1	engA	GTP-binding protein EngA
213	CC	AGM25904	CP005078	308	331259	332575	1317	1	engA	GTP-binding protein EngA
213	CC	CAK98656	AM285304	191	168490	169806	1317	1	engA	putative gtp-binding protein enga
213	CC	ELL44324	AMGI01000018	45	50818	52134	1317	1	engA	GTP-binding protein EngA
213	CC	KAI92161	AGBZ02000004	135	131247	132563	1317	1	engA	GTP-binding protein Der
213	CC	KIH79617	JTLV01000003	214	171289	172605	1317	1	engA	GTP-binding protein EngA
213	Sa	AKM52923	CP011855	311	363928	365244	1317	1	engA	GTP-binding protein EngA
213	Se	AKM53949	CP011856	341	375781	377097	1317	1	engA	GTP-binding protein EngA
214	CC	AGM24882	CP005077	295	321408	322985	1578	1	pgm	phosphoglyceromutase
214	CC	AGM25910	CP005078	314	337015	338592	1578	1	pgm	phosphoglyceromutase
214	CC	CAK98660	AM285304	195	172885	174462	1578	1	gpmI	probable 2,3-bisphosphoglycerate-independent phosphoglycerate mutase protein
214	CC	ELL44328	AMGI01000018	49	55166	56743	1578	1	pgm	phosphoglyceromutase
214	CC	KAI92165	AGBZ02000004	139	135595	137172	1578	1	NA	phosphoglyceromutase
214	CC	KIH79621	JTLV01000003	218	175404	176996	1593	1	pgm	phosphoglyceromutase
214	Sa	AKM53343	CP011855	731	864366	865943	1578	-1	pgm	phosphoglyceromutase
214	Se	AKM54485	CP011856	877	1010295	1011872	1578	-1	pgm	phosphoglyceromutase
215	CC	AGM24885	CP005077	298	325558	327315	1758	-1	NA	metallo-beta-lactamase family protein
215	CC	AGM25913	CP005078	317	341166	342923	1758	-1	NA	metallo-beta-lactamase family protein
215	CC	CAK98674	AM285304	209	181538	183298	1761	-1	ykqC	conserved hypothetical upf0036 protein
215	CC	ELL44332	AMGI01000018	53	60205	61965	1761	-1	NA	metallo-beta-lactamase family protein
215	CC	KAI92169	AGBZ02000004	143	140634	142394	1761	-1	NA	ribonuclease J
215	CC	KIH79624	JTLV01000003	221	179549	181312	1764	-1	NA	metallo-beta-lactamase family protein
215	Sa	AKM53333	CP011855	721	855187	856953	1767	1	NA	metallo-beta-lactamase family protein
215	Se	AKM54475	CP011856	867	1001111	1002877	1767	1	NA	metallo-beta-lactamase family protein
216	CC	AGM24886	CP005077	299	327486	328067	582	-1	def	peptide deformylase
216	CC	AGM25914	CP005078	318	343094	343675	582	-1	def	peptide deformylase
216	CC	CAK98675	AM285304	210	183472	184050	579	-1	defB	putative peptide deformylase 2 protein
216	CC	ELL44333	AMGI01000018	54	62139	62720	582	-1	def	peptide deformylase
216	CC	KAI92170	AGBZ02000004	144	142568	143149	582	-1	NA	peptide deformylase
216	CC	KIH79625	JTLV01000003	222	181488	182069	582	-1	def	peptide deformylase
216	Sa	AKM53331	CP011855	719	853174	853755	582	1	def	peptide deformylase
216	Se	AKM54472	CP011856	864	996679	997260	582	1	def	peptide deformylase
217	CC	AGM24888	CP005077	301	328738	329310	573	1	gmk	guanylate kinase
217	CC	AGM25916	CP005078	320	344346	344918	573	1	gmk	guanylate kinase
217	CC	CAK98677	AM285304	212	184717	185292	576	1	gmk	probable guanylate kinase protein
217	CC	ELL44335	AMGI01000018	56	63386	63961	576	1	gmk	guanylate kinase
217	CC	KAI92172	AGBZ02000004	146	143815	144390	576	1	NA	guanylate kinase
217	CC	KIH79627	JTLV01000003	224	182726	183301	576	1	gmk	guanylate kinase
217	Sa	AKM53329	CP011855	717	851930	852523	594	-1	gmk	guanylate kinase
217	Se	AKM54470	CP011856	862	995435	996028	594	-1	gmk	guanylate kinase
218	CC	AGM24890	CP005077	303	330622	332295	1674	1	argS	arginyl-tRNA synthetase
218	CC	AGM25918	CP005078	322	346230	347903	1674	1	argS	arginyl-tRNA synthetase
218	CC	CAK98679	AM285304	214	186636	188309	1674	1	argS	probable arginyl-trna synthetase protein
218	CC	ELL44337	AMGI01000018	58	65305	66978	1674	1	argS	arginyl-tRNA synthetase
218	CC	KAI92174	AGBZ02000004	148	145734	147407	1674	1	NA	arginyl-tRNA synthetase
218	CC	KIH79630	JTLV01000003	227	185690	187363	1674	1	argS	arginyl-tRNA synthetase
218	Sa	AKM53327	CP011855	715	848818	850491	1674	-1	argS	arginyl-tRNA synthetase
218	Se	AKM54468	CP011856	860	992335	994008	1674	-1	argS	arginyl-tRNA synthetase
219	CC	AGM24891	CP005077	304	332479	333993	1515	1	NA	hypothetical protein
219	CC	AGM25919	CP005078	323	348047	349561	1515	1	NA	hypothetical protein
219	CC	CAK98680	AM285304	215	188360	189883	1524	1	NA	hypothetical transmembrane protein
219	CC	ELL44338	AMGI01000018	59	67026	68540	1515	1	NA	hypothetical protein
219	CC	KAI92175	AGBZ02000004	149	147455	148969	1515	1	NA	hypothetical protein
219	CC	KIH79631	JTLV01000003	228	187409	188926	1518	1	NA	hypothetical protein
219	Sa	AKM53322	CP011855	710	842578	844074	1497	-1	NA	hypothetical protein
219	Se	AKM54463	CP011856	855	984320	985816	1497	-1	NA	hypothetical protein
220	CC	AGM24893	CP005077	306	334407	336131	1725	1	NA	hypothetical protein
220	CC	AGM25921	CP005078	325	349976	351706	1731	1	NA	hypothetical protein
220	CC	CAK98683	AM285304	218	191695	193407	1713	1	NA	hypothetical transmembrane protein
220	CC	ELL44341	AMGI01000018	62	70353	72065	1713	1	NA	hypothetical protein
220	CC	KAI92178	AGBZ02000004	152	150782	152494	1713	1	NA	hypothetical protein
220	CC	KIH79636	JTLV01000003	233	191812	193530	1719	1	NA	hypothetical protein
220	Sa	AKM53320	CP011855	708	840422	842155	1734	-1	NA	hypothetical protein
220	Se	AKM54460	CP011856	852	980841	982574	1734	-1	NA	hypothetical protein
221	CC	AGM24894	CP005077	307	336224	337306	1083	1	hemN	coproporphyrinogen III oxidase
221	CC	AGM25922	CP005078	326	351799	352881	1083	1	hemN	coproporphyrinogen III oxidase
221	CC	CAK98684	AM285304	219	193899	194978	1080	1	hemN	hypothetical oxygen-independent coproporphyrinogen III oxidase oxidoreductase protein
221	CC	ELL44342	AMGI01000018	63	72560	73639	1080	1	hemN	coproporphyrinogen III oxidase
221	CC	KAI92179	AGBZ02000004	153	152989	154068	1080	1	NA	coproporphyrinogen dehydrogenase
221	CC	KIH79637	JTLV01000003	234	193604	194683	1080	1	hemN	coproporphyrinogen III oxidase
221	Sa	AKM53319	CP011855	707	839263	840357	1095	-1	hemN	coproporphyrinogen III oxidase
221	Se	AKM54459	CP011856	851	979682	980776	1095	-1	hemN	coproporphyrinogen III oxidase
222	CC	AGM24896	CP005077	309	338814	339518	705	1	NA	hypothetical protein
222	CC	AGM25924	CP005078	328	354390	355094	705	1	NA	hypothetical protein
222	CC	CAK98692	AM285304	227	199077	199787	711	1	NA	hypothetical protein
222	CC	ELL44347	AMGI01000018	68	76904	77614	711	1	NA	hypothetical protein
222	CC	KAI92184	AGBZ02000004	158	157332	158042	711	1	NA	hypothetical protein
222	CC	KIH79647	JTLV01000003	244	199925	200635	711	1	NA	hypothetical protein
222	Sa	AKM53314	CP011855	702	831618	832316	699	-1	NA	hypothetical protein
222	Se	AKM54446	CP011856	838	966234	966932	699	-1	NA	hypothetical protein
223	CC	AGM24899	CP005077	312	341007	342851	1845	1	NA	prolipoprotein diacylglyceryl transferase
223	CC	AGM25927	CP005078	331	356580	358421	1842	1	NA	prolipoprotein diacylglyceryl transferase
223	CC	CAK98700	AM285304	235	207020	208903	1884	1	lgt	hypothetical prolipoprotein diacylglyceryl transferase
223	CC	KAI92192	AGBZ02000004	166	165433	167316	1884	1	NA	prolipoprotein diacylglyceryl transferase
223	CC	KIH78509	JTLV01000008	56	46884	47741	858	-1	NA	hypothetical protein
223	CC	KIH78682	JTLV01000007	22	16796	18664	1869	-1	lgt	phosphatidylglycerol:prolipoprotein diacylglycerol transferase
223	Sa	AKM53308	CP011855	696	824134	825657	1524	-1	lgt	prolipoprotein diacylglyceryl transferase
223	Se	AKM54440	CP011856	832	958610	960130	1521	-1	lgt	prolipoprotein diacylglyceryl transferase
224	CC	AGM24901	CP005077	314	343680	345209	1530	1	NA	hypothetical protein
224	CC	AGM25929	CP005078	333	359251	360780	1530	1	NA	hypothetical protein
224	CC	CAK98703	AM285304	238	210178	211707	1530	1	ymdA	conserved hypothetical upf0144 transmembrane protein
224	CC	KAI92194	AGBZ02000004	169	168592	170121	1530	1	NA	ribonuclease
224	CC	KIH78494	JTLV01000008	41	37442	38767	1326	-1	NA	hypothetical protein
224	CC	KIH78666	JTLV01000007	6	6278	7807	1530	-1	NA	hypothetical protein
224	Sa	AKM53305	CP011855	693	819314	820843	1530	-1	rny	ribonuclease Y
224	Se	AKM54436	CP011856	828	953799	955328	1530	-1	rny	ribonuclease Y
225	CC	AGM24904	CP005077	317	347287	348012	726	1	pyrH	uridylate kinase
225	CC	AGM25932	CP005078	336	362871	363596	726	1	pyrH	uridylate kinase
225	CC	CAK98709	AM285304	244	214598	215323	726	1	pyrH	uridylate kinase protein
225	CC	ELL44232	AMGI01000019	3	1770	2495	726	1	pyrH	uridylate kinase
225	CC	KAI92204	AGBZ02000004	183	179270	179995	726	1	pyrH	uridylate kinase
225	CC	KIH78698	JTLV01000007	38	29634	30359	726	1	pyrH	uridylate kinase
225	Sa	AKM53303	CP011855	691	816899	817621	723	-1	pyrH	uridylate kinase
225	Se	AKM54434	CP011856	826	951376	952098	723	-1	pyrH	uridylate kinase
226	CC	AGM24907	CP005077	320	349291	350355	1065	1	cdsA	phosphatidate cytidylyltransferase
226	CC	AGM25935	CP005078	339	364874	365938	1065	1	cdsA	phosphatidate cytidylyltransferase
226	CC	CAK98712	AM285304	247	216622	217710	1089	1	cdsA	hypothetical phosphatidate cytidylyltransferase protein
226	CC	ELL44235	AMGI01000019	6	3791	4882	1092	1	cdsA	phosphatidate cytidylyltransferase
226	CC	KAI92207	AGBZ02000004	186	181294	182382	1089	1	NA	phosphatidate cytidylyltransferase
226	CC	KIH78701	JTLV01000007	41	31657	32748	1092	1	cdsA	phosphatidate cytidylyltransferase
226	Sa	AKM53300	CP011855	688	813626	814708	1083	-1	cdsA	phosphatidate cytidylyltransferase
226	Se	AKM54430	CP011856	822	948102	949184	1083	-1	cdsA	phosphatidate cytidylyltransferase
227	CC	AGM24909	CP005077	322	351535	352887	1353	1	rseP	inner membrane zinc metalloprotease
227	CC	AGM25937	CP005078	341	367118	368470	1353	1	rseP	inner membrane zinc metalloprotease
227	CC	CAK98714	AM285304	249	218896	220245	1350	1	NA	hypothetical membrane-associated zinc metallopeptidase transmembrane protein
227	CC	ELL44237	AMGI01000019	8	6071	7420	1350	1	rseP	inner membrane zinc metalloprotease
227	CC	KAI92209	AGBZ02000004	188	183571	184920	1350	1	NA	peptidase
227	CC	KIH78703	JTLV01000007	43	33937	35289	1353	1	rseP	inner membrane zinc metalloprotease
227	Sa	AKM53298	CP011855	686	811125	812444	1320	-1	rseP	inner membrane zinc metalloprotease
227	Se	AKM54428	CP011856	820	945580	946920	1341	-1	rseP	inner membrane zinc metalloprotease
228	CC	AGM24910	CP005077	323	352909	357264	4356	1	polC	DNA polymerase III subunit alpha (PolC)
228	CC	AGM25938	CP005078	342	368492	372847	4356	1	polC	DNA polymerase III subunit alpha (PolC)
228	CC	CAK98715	AM285304	250	220270	224631	4362	1	polC	probable dna polymerase III alpha subunit protein
228	CC	ELL44238	AMGI01000019	9	7445	11806	4362	1	polC	DNA polymerase III subunit alpha (PolC)
228	CC	KAI92210	AGBZ02000004	189	184948	189306	4359	1	NA	DNA polymerase III subunit alpha
228	CC	KIH78704	JTLV01000007	44	35317	39675	4359	1	polC	DNA polymerase III subunit alpha (PolC)
228	Sa	AKM53297	CP011855	685	806719	811092	4374	-1	polC	DNA polymerase III subunit alpha (PolC)
228	Se	AKM54427	CP011856	819	941174	945547	4374	-1	polC	DNA polymerase III subunit alpha (PolC)
229	CC	AGM24913	CP005077	326	359046	360413	1368	1	glyS	glycyl-tRNA synthetase
229	CC	AGM25941	CP005078	345	374629	375996	1368	1	glyS	glycyl-tRNA synthetase
229	CC	CAK98718	AM285304	253	226383	227750	1368	1	glyS	probable glycyl-trna synthetase, protein
229	CC	ELL44241	AMGI01000019	12	13559	14926	1368	1	glyS	glycyl-tRNA synthetase
229	CC	KAI92213	AGBZ02000004	192	191059	192426	1368	1	NA	glycyl-tRNA ligase
229	CC	KIH78460	JTLV01000008	7	9709	11076	1368	1	glyS	glycyl-tRNA synthetase
229	Sa	AKM53295	CP011855	683	802292	803668	1377	-1	glyS	glycyl-tRNA synthetase
229	Se	AKM54422	CP011856	814	936752	938122	1371	-1	glyS	glycyl-tRNA synthetase
230	CC	AGM24914	CP005077	327	360435	362348	1914	1	dnaG1	DNA primase
230	CC	AGM25942	CP005078	346	376018	377931	1914	1	dnaG1	DNA primase
230	CC	CAK98719	AM285304	254	227769	229649	1881	1	dnaG	putative dna primase protein
230	CC	ELL44242	AMGI01000019	13	14945	16825	1881	1	dnaG	DNA primase
230	CC	KAI92214	AGBZ02000004	193	192445	194325	1881	1	NA	DNA primase
230	CC	KIH78461	JTLV01000008	8	11100	12977	1878	1	dnaG	DNA primase
230	Sa	AKM53294	CP011855	682	800422	802275	1854	-1	dnaG	DNA primase
230	Se	AKM54421	CP011856	813	934877	936730	1854	-1	dnaG	DNA primase
231	CC	AGM24915	CP005077	328	362354	363682	1329	1	rpoD	RNA polymerase sigma factor RpoD
231	CC	AGM25943	CP005078	347	377937	379265	1329	1	rpoD	RNA polymerase sigma factor RpoD
231	CC	CAK98720	AM285304	255	229655	230992	1338	1	rpoD	probable rna polymerase sigma-a factor protein
231	CC	ELL44243	AMGI01000019	14	16831	18168	1338	1	rpoD	RNA polymerase sigma factor RpoD
231	CC	KAI92215	AGBZ02000004	194	194331	195668	1338	1	NA	RNA polymerase sigma factor RpoD
231	CC	KIH78462	JTLV01000008	9	12983	14305	1323	1	rpoD	RNA polymerase sigma factor RpoD
231	Sa	AKM53293	CP011855	681	799057	800415	1359	-1	rpoD	RNA polymerase sigma factor RpoD
231	Se	AKM54420	CP011856	812	933512	934870	1359	-1	rpoD	RNA polymerase sigma factor RpoD
232	CC	AGM24918	CP005077	331	365120	366004	885	-1	ispH	4-hydroxy-3-methylbut-2-enyl diphosphate reductase
232	CC	AGM25946	CP005078	350	380704	381588	885	-1	ispH	4-hydroxy-3-methylbut-2-enyl diphosphate reductase
232	CC	CAK98723	AM285304	258	232419	233300	882	-1	ispH	probable 4-hydroxy-3-methylbut-2-enyl diphosphate reductase protein
232	CC	ELL44245	AMGI01000019	16	19531	20412	882	-1	ispH	4-hydroxy-3-methylbut-2-enyl diphosphate reductase
232	CC	KAI92218	AGBZ02000004	197	197095	197976	882	-1	NA	4-hydroxy-3-methylbut-2-enyl diphosphate reductase
232	CC	KIH78891	JTLV01000006	171	158784	159665	882	1	ispH	4-hydroxy-3-methylbut-2-enyl diphosphate reductase
232	Sa	AKM53290	CP011855	678	796729	797610	882	1	ispH	4-hydroxy-3-methylbut-2-enyl diphosphate reductase
232	Se	AKM54417	CP011856	809	931184	932065	882	1	ispH	4-hydroxy-3-methylbut-2-enyl diphosphate reductase
233	CC	AGM24921	CP005077	334	367868	369247	1380	1	NA	ATP-dependent RNA helicase
233	CC	AGM25950	CP005078	354	385175	386554	1380	1	NA	ATP-dependent RNA helicase
233	CC	CAK98726	AM285304	261	234942	236324	1383	1	yqfR	probable atp-binding rna helicase protein
233	CC	ELL44248	AMGI01000019	19	22053	23435	1383	1	NA	ATP-dependent RNA helicase
233	CC	KAI92221	AGBZ02000004	200	199617	200999	1383	1	NA	helicase
233	CC	KIH78888	JTLV01000006	168	155746	157128	1383	-1	NA	ATP-dependent RNA helicase
233	Sa	AKM53278	CP011855	666	775029	776399	1371	-1	NA	ATP-dependent RNA helicase
233	Se	AKM54389	CP011856	781	900184	901554	1371	-1	NA	ATP-dependent RNA helicase
234	CC	AGM24924	CP005077	337	372376	373974	1599	1	NA	MATE efflux family protein
234	CC	AGM25953	CP005078	357	389708	391306	1599	1	NA	MATE efflux family protein
234	CC	CAK98731	AM285304	266	239535	241130	1596	1	NA	hypothetical drug/sodium antiporter extrusion transmembrane protein
234	CC	ELL44251	AMGI01000019	22	26650	28245	1596	1	NA	MATE efflux family protein
234	CC	KAI92224	AGBZ02000004	203	204214	205809	1596	1	NA	multidrug transporter
234	Sa	AKM53276	CP011855	664	769488	771143	1656	-1	NA	MATE efflux family protein
234	Se	AKM54091	CP011856	483	551489	553072	1584	1	NA	MATE efflux family protein
234	Se	AKM54385	CP011856	777	894309	895868	1560	-1	NA	MATE efflux family protein
235	CC	AGM24925	CP005077	338	373989	375095	1107	-1	NA	hypothetical protein
235	CC	AGM25954	CP005078	358	391319	392425	1107	-1	NA	hypothetical protein
235	CC	CAK98732	AM285304	267	241213	242328	1116	-1	NA	hypothetical protein
235	CC	ELL44252	AMGI01000019	23	28329	29444	1116	-1	NA	hypothetical protein
235	CC	KAI92225	AGBZ02000004	204	205893	207008	1116	-1	NA	hypothetical protein
235	CC	KIH79663	JTLV01000003	260	209685	210812	1128	1	NA	hypothetical protein
235	Sa	AKM53275	CP011855	663	768368	769474	1107	1	NA	hypothetical protein
235	Se	AKM54384	CP011856	776	893189	894295	1107	1	NA	hypothetical protein
236	CC	AGM24927	CP005077	340	375893	376207	315	1	NA	hypothetical protein
236	CC	AGM25956	CP005078	360	393223	393537	315	1	NA	hypothetical protein
236	CC	CAK98736	AM285304	271	243918	244232	315	1	NA	conserved hypothetical protein
236	CC	ELL44256	AMGI01000019	27	31061	31375	315	1	NA	hypothetical protein
236	CC	KAI92228	AGBZ02000004	207	208625	208939	315	1	NA	hypothetical protein
236	CC	KIH79678	JTLV01000003	275	219223	219537	315	1	NA	hypothetical protein
236	Sa	AKM52961	CP011855	349	408614	408925	312	1	NA	hypothetical protein
236	Se	AKM54013	CP011856	405	452084	452395	312	1	NA	hypothetical protein
237	CC	AGM24928	CP005077	341	376207	376494	288	1	rpmA	50S ribosomal protein L27
237	CC	AGM25957	CP005078	361	393537	393824	288	1	rpmA	50S ribosomal protein L27
237	CC	CAK98737	AM285304	272	244232	244525	294	1	rpmA	50s ribosomal protein l27
237	CC	ELL44257	AMGI01000019	28	31375	31668	294	1	rpmA	50S ribosomal protein L27
237	CC	KAI92229	AGBZ02000004	208	208942	209232	291	1	NA	50S ribosomal protein L27
237	CC	KIH79679	JTLV01000003	276	219537	219830	294	1	rpmA	50S ribosomal protein L27
237	Sa	AKM52962	CP011855	350	408928	409221	294	1	rpmA	50S ribosomal protein L27
237	Se	AKM54014	CP011856	406	452398	452691	294	1	rpmA	50S ribosomal protein L27
238	CC	AGM24939	CP005077	352	388432	391077	2646	1	valS	valyl-tRNA synthetase
238	CC	AGM25958	CP005078	362	394215	396860	2646	1	valS	valyl-tRNA synthetase
238	CC	CAK98740	AM285304	275	247243	249909	2667	1	valS	probable valyl-trna synthetase protein
238	CC	ELL44260	AMGI01000019	31	34364	37030	2667	1	valS	valyl-tRNA synthetase
238	CC	KAI92232	AGBZ02000004	211	211929	214595	2667	1	valS	valine--tRNA ligase
238	CC	KIH79688	JTLV01000003	285	225672	228338	2667	1	valS	valyl-tRNA synthetase
238	Sa	AKM52973	CP011855	361	417590	420232	2643	1	valS	valyl-tRNA synthetase
238	Se	AKM54028	CP011856	420	467055	469697	2643	1	valS	valyl-tRNA synthetase
239	CC	AGM24941	CP005077	354	392473	393891	1419	1	gapN	glyceraldehyde-3-phosphate dehydrogenase
239	CC	AGM25960	CP005078	364	398255	399673	1419	1	gapN	glyceraldehyde-3-phosphate dehydrogenase
239	CC	CAK98745	AM285304	280	251284	252702	1419	1	gapN	nadp-dependent glyceraldehyde-3-phosphate dehydrogenase oxidoreductase protein
239	CC	ELL44262	AMGI01000019	33	38406	39824	1419	1	gapN	glyceraldehyde-3-phosphate dehydrogenase
239	CC	KAI92234	AGBZ02000004	213	215971	217389	1419	1	NA	glyceraldehyde-3-phosphate dehydrogenase
239	CC	KIH79690	JTLV01000003	287	229716	231134	1419	1	gapN	glyceraldehyde-3-phosphate dehydrogenase
239	Sa	AKM52974	CP011855	362	421666	423084	1419	1	gapN	glyceraldehyde-3-phosphate dehydrogenase
239	Se	AKM54030	CP011856	422	471126	472544	1419	1	gapN	glyceraldehyde-3-phosphate dehydrogenase
240	CC	AGM24947	CP005077	360	398674	399543	870	1	thyA	thymidylate synthase
240	CC	AGM25966	CP005078	370	404531	405400	870	1	thyA	thymidylate synthase
240	CC	CAK98755	AM285304	290	259155	260051	897	1	thyA	putative thymidylate synthase transmembrane protein
240	CC	ELL44272	AMGI01000019	43	49055	49927	873	1	thyA	thymidylate synthase
240	CC	KAI92242	AGBZ02000004	223	226682	227551	870	1	NA	thymidylate synthase
240	CC	KIH79697	JTLV01000003	294	237398	238267	870	1	thyA	thymidylate synthase
240	Sa	AKM52980	CP011855	368	428546	429415	870	1	thyA	thymidylate synthase
240	Se	AKM54037	CP011856	429	477994	478863	870	1	thyA	thymidylate synthase
241	CC	AGM24948	CP005077	361	399543	400025	483	1	dfrA	dihydrofolate reductase
241	CC	AGM25967	CP005078	371	405400	405882	483	1	dfrA	dihydrofolate reductase
241	CC	CAK98756	AM285304	291	260051	260533	483	1	dfrA	putative dihydrofolate reductase oxidoreductase protein
241	CC	ELL44273	AMGI01000019	44	49927	50409	483	1	dfrA	dihydrofolate reductase
241	CC	KAI92243	AGBZ02000004	224	227551	228033	483	1	NA	dihydrofolate reductase
241	CC	KIH79698	JTLV01000003	295	238267	238749	483	1	dfrA	dihydrofolate reductase
241	Sa	AKM52981	CP011855	369	429415	429897	483	1	dfrA	dihydrofolate reductase
241	Se	AKM54038	CP011856	430	478863	479345	483	1	dfrA	dihydrofolate reductase
242	CC	AGM24949	CP005077	362	400026	400814	789	1	plsC	1-acyl-sn-glycerol-3-phosphate acyltransferase
242	CC	AGM25968	CP005078	372	405883	406671	789	1	plsC	1-acyl-sn-glycerol-3-phosphate acyltransferase
242	CC	CAK98757	AM285304	292	260535	261320	786	1	plsC	putative 1-acyl-sn-glycerol-3-phosphate acyltransferase protein
242	CC	ELL44274	AMGI01000019	45	50411	51202	792	1	plsC	1-acyl-sn-glycerol-3-phosphate acyltransferase
242	CC	KAI92244	AGBZ02000004	225	228035	228826	792	1	NA	acyl-phosphate glycerol 3-phosphate acyltransferase
242	CC	KIH79699	JTLV01000003	296	238751	239530	780	1	plsC	1-acyl-sn-glycerol-3-phosphate acyltransferase
242	Sa	AKM52982	CP011855	370	429897	430694	798	1	plsC	1-acyl-sn-glycerol-3-phosphate acyltransferase
242	Se	AKM54039	CP011856	431	479345	480142	798	1	plsC	1-acyl-sn-glycerol-3-phosphate acyltransferase
243	CC	AGM24950	CP005077	363	400825	402135	1311	1	deoA	thymidine phosphorylase
243	CC	AGM25969	CP005078	373	406682	407992	1311	1	deoA	thymidine phosphorylase
243	CC	CAK98758	AM285304	293	261346	262656	1311	1	pdp	pyrimidine-nucleoside phosphorylase protein
243	CC	ELL44275	AMGI01000019	46	51222	52532	1311	1	deoA	thymidine phosphorylase
243	CC	KAI92245	AGBZ02000004	226	228846	230156	1311	1	deoA	thymidine phosphorylase
243	CC	KIH79700	JTLV01000003	297	239579	240889	1311	1	deoA	thymidine phosphorylase
243	Sa	AKM52983	CP011855	371	430719	432032	1314	1	deoA	thymidine phosphorylase
243	Se	AKM54040	CP011856	432	480167	481480	1314	1	deoA	thymidine phosphorylase
244	CC	AGM24959	CP005077	372	408655	409944	1290	1	tig	trigger factor
244	CC	AGM25977	CP005078	381	413335	414624	1290	1	tig	trigger factor
244	CC	CAK98769	AM285304	304	271268	272563	1296	1	tig	putative trigger factor containing peptidyl-prolyl isomerase domain protein
244	CC	ELL44218	AMGI01000020	6	4887	6182	1296	1	tig	trigger factor
244	CC	KAI92255	AGBZ02000004	238	239015	240310	1296	1	NA	trigger factor
244	CC	KIH79722	JTLV01000003	319	254339	255634	1296	1	tig	trigger factor
244	Sa	AKM52992	CP011855	380	438748	440037	1290	1	tig	trigger factor
244	Se	AKM54049	CP011856	441	488183	489472	1290	1	tig	trigger factor
245	CC	AGM24960	CP005077	373	410213	412534	2322	1	lonA	class III heat-shock ATP-dependent LonA protease
245	CC	AGM25978	CP005078	382	414889	417210	2322	1	lonA	class III heat-shock ATP-dependent LonA protease
245	CC	CAK98770	AM285304	305	272880	275198	2319	1	lonA	probable atp-dependent serine protease la protein
245	CC	ELL44219	AMGI01000020	7	6498	8816	2319	1	lonA	class III heat-shock ATP-dependent LonA protease
245	CC	KAI92256	AGBZ02000004	239	240626	242944	2319	1	NA	Lon protease
245	CC	KIH79724	JTLV01000003	321	256342	258660	2319	1	lonA	class III heat-shock ATP-dependent LonA protease
245	Sa	AKM52993	CP011855	381	440194	442533	2340	1	lonA	class III heat-shock ATP-dependent LonA protease
245	Se	AKM54050	CP011856	442	489628	491967	2340	1	lonA	class III heat-shock ATP-dependent LonA protease
246	CC	AGM24964	CP005077	377	415897	417144	1248	1	yrvN	recombination factor protein RarA
246	CC	AGM25982	CP005078	386	420574	421821	1248	1	yrvN	recombination factor protein RarA
246	CC	CAK99435	AM285314	8	3692	4927	1236	-1	yrvN	putative conserved aaa type atpase protein
246	CC	ELL44136	AMGI01000021	3	4291	5526	1236	1	yrvN	recombination factor protein RarA
246	CC	KAI92267	AGBZ02000004	250	257751	258995	1245	1	NA	ATPase AAA
246	CC	KIH79743	JTLV01000003	340	271013	272248	1236	1	yrvN	recombination factor protein RarA
246	Sa	AKM53273	CP011855	661	765361	766611	1251	-1	yrvN	recombination factor protein RarA
246	Se	AKM54381	CP011856	773	890187	891431	1245	-1	yrvN	recombination factor protein RarA
247	CC	AGM24965	CP005077	378	417243	417407	165	1	rpsU	30S ribosomal protein S21
247	CC	AGM25983	CP005078	387	421920	422084	165	1	rpsU	30S ribosomal protein S21
247	CC	CAK99518	AM285316	46	39884	40048	165	-1	rpsU	putative 30s ribosomal protein s21 ribosomal protein
247	CC	ELL44146	AMGI01000021	13	18277	18441	165	1	rpsU	30S ribosomal protein S21
247	CC	KAI92278	AGBZ02000004	261	271739	271903	165	1	NA	30S ribosomal protein S21
247	CC	KIH80035	JTLV01000003	632	501322	501486	165	1	rpsU	30S ribosomal protein S21
247	Sa	AKM53272	CP011855	660	763136	763300	165	-1	rpsU	30S ribosomal protein S21
247	Se	AKM54379	CP011856	771	887031	887195	165	-1	rpsU	30S ribosomal protein S21
248	CC	AGM24966	CP005077	379	417441	418403	963	-1	guaC	guanosine 5'-monophosphate oxidoreductase
248	CC	AGM25984	CP005078	388	422118	423080	963	-1	guaC	guanosine 5'-monophosphate oxidoreductase
248	CC	CAK99517	AM285316	45	38893	39855	963	1	guaC	gmp reductase oxidoreductase protein
248	CC	ELL44147	AMGI01000021	14	18470	19432	963	-1	guaC	guanosine 5'-monophosphate oxidoreductase
248	CC	KAI92279	AGBZ02000004	262	271932	272894	963	-1	NA	guanosine 5'-monophosphate oxidoreductase
248	CC	KIH80036	JTLV01000003	633	501520	502482	963	-1	guaC	guanosine 5'-monophosphate oxidoreductase
248	Sa	AKM53271	CP011855	659	762141	763103	963	1	guaC	guanosine 5'-monophosphate oxidoreductase
248	Se	AKM54378	CP011856	770	886034	886996	963	1	guaC	guanosine 5'-monophosphate oxidoreductase
249	CC	AGM24975	CP005077	388	429938	430729	792	-1	NA	putative choline kinase
249	CC	AGM25991	CP005078	395	429400	430191	792	-1	NA	putative choline kinase
249	CC	CAK99514	AM285316	42	35121	35906	786	1	NA	hypothetical choline/ethanolamine kinase protein
249	CC	ELL44150	AMGI01000021	17	22037	22825	789	-1	NA	putative choline kinase
249	CC	KAI92282	AGBZ02000004	265	275499	276284	786	-1	NA	choline kinase
249	CC	KIH79953	JTLV01000003	550	434818	435606	789	-1	NA	putative choline kinase
249	Sa	AKM53182	CP011855	570	665753	666538	786	1	NA	putative choline kinase
249	Se	AKM54270	CP011856	662	768712	769497	786	1	NA	putative choline kinase
250	CC	AGM24983	CP005077	396	442524	443657	1134	1	mnmA	tRNA-specific 2-thiouridylase MnmA
250	CC	AGM25999	CP005078	403	440842	441975	1134	1	mnmA	tRNA-specific 2-thiouridylase MnmA
250	CC	CAK99508	AM285316	36	23966	25099	1134	-1	trmU	probable trna 5-methylaminomethyl-2-thiouridylate-methyltransferase protein
250	CC	ELL44166	AMGI01000021	33	44106	45239	1134	1	mnmA	tRNA-specific 2-thiouridylase MnmA
250	CC	KAI92296	AGBZ02000004	280	297560	298693	1134	1	NA	thiouridylase
250	CC	KIH79971	JTLV01000003	568	453036	454169	1134	1	mnmA	tRNA-specific 2-thiouridylase MnmA
250	Sa	AKM53176	CP011855	564	652340	653473	1134	-1	mnmA	tRNA-specific 2-thiouridylase MnmA
250	Se	AKM54257	CP011856	649	750319	751452	1134	-1	mnmA	tRNA-specific 2-thiouridylase MnmA
251	CC	AGM24984	CP005077	397	443673	445826	2154	1	recD	exodeoxyribonuclease V subunit alpha
251	CC	AGM26000	CP005078	404	441991	444144	2154	1	recD	exodeoxyribonuclease V subunit alpha
251	CC	CAK99507	AM285316	35	21788	23950	2163	-1	yrrC	putative exodeoxyribonuclease v alpha subunit protein
251	CC	ELL44167	AMGI01000021	34	45255	47417	2163	1	recD	exodeoxyribonuclease V subunit alpha
251	CC	KAI92297	AGBZ02000004	281	298709	300871	2163	1	NA	exodeoxyribonuclease V subunit alpha
251	CC	KIH79972	JTLV01000003	569	454185	456332	2148	1	recD	exodeoxyribonuclease V subunit alpha
251	Sa	AKM53175	CP011855	563	650177	652321	2145	-1	recD	exodeoxyribonuclease V subunit alpha
251	Se	AKM54256	CP011856	648	748156	750300	2145	-1	recD	exodeoxyribonuclease V subunit alpha
252	CC	AGM24996	CP005077	409	459041	460825	1785	1	NA	putative permease
252	CC	AGM26013	CP005078	417	459675	461459	1785	1	NA	putative permease
252	CC	CAK99404	AM285313	14	11642	12877	1236	-1	NA	conserved hypothetical n-terminal truncated transmembrane protein
252	CC	ELL44196	AMGI01000021	63	86120	87904	1785	1	NA	putative permease
252	CC	KAI92326	AGBZ02000004	310	339576	341360	1785	1	NA	permease
252	Sa	AKM53000	CP011855	388	447776	449521	1746	1	NA	hypothetical protein
252	Se	AKM54077	CP011856	469	534595	536388	1794	1	NA	transmembrane protein permease
252	Se	AKM54247	CP011856	639	739317	741101	1785	-1	NA	transmembrane protein permease
254	CC	AGM25000	CP005077	413	463786	464259	474	1	greA	transcription elongation factor GreA
254	CC	AGM26016	CP005078	420	463263	463736	474	1	greA	transcription elongation factor GreA
254	CC	CAK99401	AM285313	11	10332	10802	471	-1	greA	probable transcription elongation factor grea protein
254	CC	ELL44198	AMGI01000021	65	88702	89172	471	1	greA	transcription elongation factor GreA
254	CC	KAI92328	AGBZ02000004	312	342158	342628	471	1	NA	transcription elongation factor GreA
254	CC	KIH79383	JTLV01000004	108	81741	82211	471	-1	greA	transcription elongation factor GreA
254	Sa	AKM53163	CP011855	551	638334	638810	477	-1	greA	transcription elongation factor GreA
254	Se	AKM54245	CP011856	637	735133	735609	477	-1	greA	transcription elongation factor GreA
255	CC	AGM25003	CP005077	416	466300	467838	1539	1	fib	fibril protein
255	CC	AGM26018	CP005078	422	464490	466028	1539	1	fib	fibril protein
255	CC	CAK99396	AM285313	6	6381	7919	1539	-1	fib	fibril protein
255	CC	ELL44203	AMGI01000021	70	91790	93328	1539	1	fib	fibril protein
255	CC	KAI92333	AGBZ02000004	317	345453	346991	1539	1	NA	fibrillin
255	CC	KIH79380	JTLV01000004	105	79352	80890	1539	-1	fib	fibril protein
255	Sa	AKM53161	CP011855	549	636180	637718	1539	-1	fib	fibril protein
255	Se	AKM54242	CP011856	634	732698	734236	1539	-1	fib	fibril protein
256	CC	AGM25004	CP005077	417	467956	469224	1269	1	NA	hypothetical protein
256	CC	AGM26019	CP005078	423	466148	467416	1269	1	NA	hypothetical protein
256	CC	CAK99395	AM285313	5	4980	6266	1287	-1	NA	hypothetical transmembrane protein
256	CC	ELL44204	AMGI01000021	71	93443	94729	1287	1	NA	transmembrane protein
256	CC	KAI92334	AGBZ02000004	318	347106	348392	1287	1	NA	membrane protein
256	CC	KIH79379	JTLV01000004	104	77974	79245	1272	-1	NA	hypothetical protein
256	Sa	AKM53160	CP011855	548	634839	636056	1218	-1	NA	hypothetical protein
256	Se	AKM54241	CP011856	633	731357	732574	1218	-1	NA	hypothetical protein
257	CC	AGM25008	CP005077	421	471972	473051	1080	-1	ispG	4-hydroxy-3-methylbut-2-en-1-yl diphosphate synthase
257	CC	AGM26023	CP005078	427	470169	471248	1080	-1	ispG	4-hydroxy-3-methylbut-2-en-1-yl diphosphate synthase
257	CC	CAK99391	AM285313	1	1206	2309	1104	1	ispG	4-hydroxy-3-methylbut-2-en-1-yl diphosphate synthase ispg oxidoreductase protein
257	CC	ELL44208	AMGI01000021	75	97423	98505	1083	-1	ispG	4-hydroxy-3-methylbut-2-en-1-yl diphosphate synthase
257	CC	KAI92338	AGBZ02000004	322	351086	352168	1083	-1	NA	4-hydroxy-3-methylbut-2-en-1-yl diphosphate synthase
257	CC	KIH79374	JTLV01000004	99	74168	75262	1095	1	ispG	4-hydroxy-3-methylbut-2-en-1-yl diphosphate synthase
257	Sa	AKM53157	CP011855	545	630949	632034	1086	1	ispG	4-hydroxy-3-methylbut-2-en-1-yl diphosphate synthase
257	Se	AKM54237	CP011856	629	727468	728553	1086	1	ispG	4-hydroxy-3-methylbut-2-en-1-yl diphosphate synthase
258	CC	AGM25009	CP005077	422	473641	474237	597	1	yqeG	putative phosphatase HAD-superfamily/subfamily IIIa protein
258	CC	AGM26024	CP005078	428	471830	472426	597	1	yqeG	putative phosphatase HAD-superfamily/subfamily IIIa protein
258	CC	CAK98958	AM285306	15	9265	9861	597	1	yqeG	putative phosphatase had-superfamily/subfamily IIIa protein
258	CC	ELL44629	AMGI01000013	11	10667	11263	597	-1	yqeG	putative phosphatase HAD-superfamily/subfamily IIIa protein
258	CC	KAI92993	AGBZ02000001	559	612010	612606	597	-1	NA	phosphatase
258	CC	KIH79292	JTLV01000004	17	11693	12289	597	1	yqeG	putative phosphatase HAD-superfamily/subfamily IIIa protein
258	Sa	AKM53152	CP011855	540	625933	626529	597	-1	yqeG	putative phosphatase HAD-superfamily/subfamily IIIa protein
258	Se	AKM54232	CP011856	624	722439	723035	597	-1	yqeG	putative phosphatase HAD-superfamily/subfamily IIIa protein
259	CC	AGM25010	CP005077	423	474224	475303	1080	1	yqeH	GTP-binding protein YqeH
259	CC	AGM26025	CP005078	429	472413	473492	1080	1	yqeH	GTP-binding protein YqeH
259	CC	CAK98959	AM285306	16	9848	10924	1077	1	yqeH	conserved hypothetical gtp binding protein
259	CC	ELL44628	AMGI01000013	10	9604	10680	1077	-1	yqeH	GTP-binding protein YqeH
259	CC	KAI92992	AGBZ02000001	558	610947	612023	1077	-1	NA	GTP-binding protein
259	CC	KIH79293	JTLV01000004	18	12276	13352	1077	1	yqeH	GTP-binding protein YqeH
259	Sa	AKM53151	CP011855	539	624858	625946	1089	-1	yqeH	GTP-binding protein YqeH
259	Se	AKM54231	CP011856	623	721364	722452	1089	-1	yqeH	GTP-binding protein YqeH
260	CC	AGM25022	CP005077	435	491645	492904	1260	1	hisS	histidyl-tRNA synthetase
260	CC	AGM26083	CP005078	487	526470	527729	1260	1	hisS	histidyl-tRNA synthetase
260	CC	CAK98999	AM285307	33	19610	20866	1257	1	hisS	putative histidyl-trna synthetase protein
260	CC	ELL44622	AMGI01000013	4	3768	5024	1257	-1	hisS	histidyl-tRNA synthetase
260	CC	KAI92979	AGBZ02000001	542	597369	598625	1257	-1	NA	histidyl-tRNA synthetase
260	CC	KIH79334	JTLV01000004	59	43432	44688	1257	1	hisS	histidyl-tRNA synthetase
260	Sa	AKM53087	CP011855	475	552564	553820	1257	1	hisS	histidyl-tRNA synthetase
260	Se	AKM54153	CP011856	545	619073	620329	1257	1	hisS	histidyl-tRNA synthetase
261	CC	AGM25023	CP005077	436	492907	494649	1743	1	aspS	aspartyl-tRNA synthetase
261	CC	AGM26084	CP005078	488	527732	529474	1743	1	aspS	aspartyl-tRNA synthetase
261	CC	CAK99000	AM285307	34	20866	22599	1734	1	aspS	probable aspartyl-trna synthetase protein
261	CC	ELL44621	AMGI01000013	3	2035	3768	1734	-1	aspS	aspartyl-tRNA synthetase
261	CC	KAI92978	AGBZ02000001	541	595636	597369	1734	-1	aspS	aspartate--tRNA ligase
261	CC	KIH79335	JTLV01000004	60	44688	46421	1734	1	aspS	aspartyl-tRNA synthetase
261	Sa	AKM53088	CP011855	476	553822	555567	1746	1	aspS	aspartyl-tRNA synthetase
261	Se	AKM54154	CP011856	546	620331	622076	1746	1	aspS	aspartyl-tRNA synthetase
262	CC	AGM25024	CP005077	437	494753	494968	216	1	NA	hypothetical protein
262	CC	AGM26085	CP005078	489	529578	529793	216	1	NA	hypothetical protein
262	CC	CAK99018	AM285307	52	30363	30578	216	1	yneF	conserved hypothetical upf0154 transmembrane protein
262	CC	ELL44640	AMGI01000012	5	6477	6692	216	-1	NA	hypothetical protein
262	CC	KAI92975	AGBZ02000001	538	593397	593612	216	-1	NA	hypothetical protein
262	CC	KIH79337	JTLV01000004	62	47524	47739	216	1	NA	hypothetical protein
262	Sa	AKM53095	CP011855	483	564690	564908	219	1	NA	hypothetical protein
262	Se	AKM54161	CP011856	553	631302	631520	219	1	NA	hypothetical protein
263	CC	AGM25044	CP005077	457	517226	517927	702	1	pgsA	CDP-diacylglycerol--glycerol-3-phosphate 3-phosphatidyltransferase
263	CC	AGM26101	CP005078	505	544717	545418	702	1	pgsA	CDP-diacylglycerol--glycerol-3-phosphate 3-phosphatidyltransferase
263	CC	CAK99097	AM285308	19	10755	11465	711	-1	pgsA	putative phosphatidylglycerophosphate synthase transmembrane protein
263	CC	ELL44657	AMGI01000011	17	14099	14809	711	-1	pgsA	CDP-diacylglycerol--glycerol-3-phosphate 3-phosphatidyltransferase
263	CC	KAI92960	AGBZ02000001	522	573950	574660	711	-1	NA	CDP-diacylglycerol--glycerol-3-phosphate 3-phosphatidyltransferase
263	CC	KIH79315	JTLV01000004	40	28059	28760	702	-1	pgsA	CDP-diacylglycerol--glycerol-3-phosphate 3-phosphatidyltransferase
263	Sa	AKM53348	CP011855	736	871922	872635	714	1	pgsA	CDP-diacylglycerol-glycerol-3-phosphate 3-phosphatidyltransferase
263	Se	AKM54504	CP011856	896	1038847	1039560	714	1	pgsA	CDP-diacylglycerol-glycerol-3-phosphate 3-phosphatidyltransferase
264	CC	AGM25061	CP005077	474	533952	534443	492	-1	NA	hypothetical protein
264	CC	AGM26114	CP005078	518	559885	560376	492	-1	NA	hypothetical protein
264	CC	CAK99163	AM285309	34	30005	30517	513	-1	NA	hypothetical protein
264	CC	ELL44646	AMGI01000011	6	4670	5194	525	1	NA	hypothetical protein
264	CC	KAI92949	AGBZ02000001	511	564573	565085	513	1	NA	hypothetical protein
264	CC	KIH79365	JTLV01000004	90	67012	67524	513	-1	NA	hypothetical protein
264	Sa	AKM53036	CP011855	424	490736	491221	486	1	NA	hypothetical protein
264	Se	AKM54087	CP011856	479	547432	547917	486	1	NA	hypothetical protein
265	CC	AGM25085	CP005077	498	558846	559619	774	-1	NA	hypothetical protein
265	CC	AGM26145	CP005078	549	584495	585268	774	-1	NA	hypothetical protein
265	CC	CAK99046	AM285307	80	51452	52234	783	1	NA	hypothetical transmembrane protein
265	CC	ELL44100	AMGI01000024	5	4531	5313	783	-1	NA	hypothetical protein
265	CC	KAI92506	AGBZ02000002	28	34272	35054	783	-1	NA	hypothetical protein
265	CC	KIH79111	JTLV01000005	220	159998	160777	780	-1	NA	hypothetical protein
265	Sa	AKM53102	CP011855	490	573900	574685	786	1	NA	hypothetical protein
265	Se	AKM54168	CP011856	560	641702	642487	786	1	NA	hypothetical protein
266	CC	AGM25087	CP005077	500	560413	563760	3348	-1	parC	DNA topoisomerase IV subunit A
266	CC	AGM26147	CP005078	551	586062	589397	3336	-1	parC	DNA topoisomerase IV subunit A
266	CC	CAK99044	AM285307	78	47189	50587	3399	1	parC	probable topoisomerase iv subunit a protein
266	CC	ELL44102	AMGI01000024	7	6143	9577	3435	-1	parC	DNA topoisomerase IV subunit A
266	CC	KAI92482	AGBZ02000002	30	35884	39318	3435	-1	NA	DNA topoisomerase IV subunit A
266	CC	KIH79114	JTLV01000005	223	161825	165013	3189	-1	parC	DNA topoisomerase IV subunit A
266	Sa	AKM53100	CP011855	488	569929	573048	3120	1	parC	DNA topoisomerase IV subunit A
266	Se	AKM54166	CP011856	558	637732	640848	3117	1	parC	DNA topoisomerase IV subunit A
267	CC	AGM25102	CP005077	515	584372	585469	1098	-1	pepQ	Xaa-Pro dipeptidase
267	CC	AGM26162	CP005078	566	610413	611510	1098	-1	pepQ	Xaa-Pro dipeptidase
267	CC	CAK99489	AM285316	17	10187	11281	1095	-1	yqhT	probable xaa-pro dipeptidase m24b protein
267	CC	ELL44546	AMGI01000015	19	20665	21759	1095	1	pepQ	Xaa-Pro dipeptidase
267	CC	KAI93093	AGBZ02000001	677	734627	735700	1074	1	NA	Xaa-Pro-dipeptidase
267	CC	KIH78953	JTLV01000005	62	37095	38192	1098	-1	pepQ	Xaa-Pro dipeptidase
267	Sa	AKM53062	CP011855	450	521921	523018	1098	1	pepP	Xaa-Pro dipeptidase
267	Se	AKM54124	CP011856	516	587265	588362	1098	1	pepP	Xaa-Pro dipeptidase
268	CC	AGM25103	CP005077	516	585524	587329	1806	-1	dxs	1-deoxy-D-xylulose-5-phosphate synthase
268	CC	AGM26163	CP005078	567	611564	613369	1806	-1	dxs	1-deoxy-D-xylulose-5-phosphate synthase
268	CC	CAK99490	AM285316	18	11348	13126	1779	-1	dxs	putative deoxyxylulose-5-phosphate synthase protein
268	CC	ELL44545	AMGI01000015	18	18820	20598	1779	1	dxs	1-deoxy-D-xylulose-5-phosphate synthase
268	CC	KAI93092	AGBZ02000001	676	732761	734539	1779	1	NA	1-deoxy-D-xylulose-5-phosphate synthase
268	CC	KIH78954	JTLV01000005	63	38259	40037	1779	-1	dxs	1-deoxy-D-xylulose-5-phosphate synthase
268	Sa	AKM53061	CP011855	449	520061	521848	1788	1	dxs	1-deoxy-D-xylulose-5-phosphate synthase
268	Se	AKM54123	CP011856	515	585405	587192	1788	1	dxs	1-deoxy-D-xylulose-5-phosphate synthase
269	CC	AGM25106	CP005077	519	588225	589529	1305	-1	xseA	exodeoxyribonuclease VII large subunit
269	CC	AGM26166	CP005078	570	614264	615568	1305	-1	xseA	exodeoxyribonuclease VII large subunit
269	CC	CAK99493	AM285316	21	14029	15321	1293	-1	xseA	putative exodeoxyribonuclease vII large subunit protein
269	CC	ELL44542	AMGI01000015	15	16625	17917	1293	1	xseA	exodeoxyribonuclease VII large subunit
269	CC	KAI93089	AGBZ02000001	673	730566	731858	1293	1	NA	exodeoxyribonuclease VII large subunit
269	CC	KIH78957	JTLV01000005	66	40943	42235	1293	-1	xseA	exodeoxyribonuclease VII large subunit
269	Sa	AKM53058	CP011855	446	517868	519148	1281	1	xseA	exodeoxyribonuclease VII large subunit
269	Se	AKM54120	CP011856	512	583212	584492	1281	1	xseA	exodeoxyribonuclease VII large subunit
270	CC	AGM25108	CP005077	521	589976	590641	666	-1	NA	hypothetical protein
270	CC	AGM26168	CP005078	572	616015	616680	666	-1	NA	hypothetical protein
270	CC	CAK99308	AM285311	29	17966	18631	666	-1	NA	hypothetical protein
270	CC	ELL44532	AMGI01000015	5	5375	6040	666	1	NA	hypothetical protein
270	CC	KAI93082	AGBZ02000001	662	719302	719967	666	1	NA	hypothetical protein
270	CC	KIH79798	JTLV01000003	395	321783	322448	666	1	NA	hypothetical protein
270	Sa	AKM53056	CP011855	444	516717	517373	657	1	NA	hypothetical protein
270	Se	AKM54118	CP011856	510	582061	582717	657	1	NA	hypothetical protein
271	CC	AGM25118	CP005077	531	601474	601905	432	-1	yrrK	Holliday junction resolvase-like protein
271	CC	AGM26177	CP005078	581	626569	627000	432	-1	yrrK	Holliday junction resolvase-like protein
271	CC	CAK99317	AM285311	38	23504	23923	420	-1	yrrK	putative holliday junction resolvase yqgf protein
271	CC	ELL44618	AMGI01000014	71	80877	81296	420	1	yrrK	Holliday junction resolvase-like protein
271	CC	KAI93074	AGBZ02000001	649	707832	708251	420	1	NA	Holliday junction resolvase
271	CC	KIH79792	JTLV01000003	389	316247	316684	438	1	yrrK	Holliday junction resolvase-like protein
271	Sa	AKM53051	CP011855	439	510216	510641	426	1	yrrK	Holliday junction resolvase-like protein
271	Se	AKM54113	CP011856	505	575557	575982	426	1	yrrK	Holliday junction resolvase-like protein
272	CC	AGM25119	CP005077	532	601905	604649	2745	-1	alaS2	alanyl-tRNA synthetase
272	CC	AGM26178	CP005078	582	627000	629744	2745	-1	alaS2	alanyl-tRNA synthetase
272	CC	CAK99318	AM285311	39	23916	26672	2757	-1	alaS	probable alanyl-trna synthetase protein
272	CC	ELL44617	AMGI01000014	70	78128	80884	2757	1	alaS1	alanyl-tRNA synthetase
272	CC	KAI93073	AGBZ02000001	648	705083	707839	2757	1	NA	alanyl-tRNA synthetase
272	CC	KIH79791	JTLV01000003	388	313522	316272	2751	1	alaS	alanyl-tRNA synthetase
272	Sa	AKM53050	CP011855	438	507479	510223	2745	1	alaS	alanyl-tRNA synthetase
272	Se	AKM54112	CP011856	504	572820	575564	2745	1	alaS	alanyl-tRNA synthetase
273	CC	AGM25121	CP005077	534	606184	608433	2250	-1	relA	GTP pyrophosphokinase
273	CC	AGM26180	CP005078	584	631205	633454	2250	-1	relA	GTP pyrophosphokinase
273	CC	CAK99320	AM285311	41	28091	30340	2250	-1	spoT	putative guanosine-3',5'-bisdiphosphate 3'-pyrophosphohydrolase protein
273	CC	ELL44615	AMGI01000014	68	74460	76709	2250	1	relA	GTP pyrophosphokinase
273	CC	KAI93071	AGBZ02000001	646	701414	703663	2250	1	NA	guanosine-3',5'-bis(diphosphate) 3'-pyrophosphohydrolase
273	CC	KIH79789	JTLV01000003	386	309860	312109	2250	1	relA	GTP pyrophosphokinase
273	Sa	AKM53034	CP011855	422	487099	489348	2250	1	relA	GTP pyrophosphokinase
273	Se	AKM54085	CP011856	477	543795	546044	2250	1	relA	GTP pyrophosphokinase
274	CC	AGM25123	CP005077	536	609021	612146	3126	-1	secDF	bifunctional preprotein translocase subunit SecD/SecF
274	CC	AGM26182	CP005078	586	634042	637173	3132	-1	secDF	bifunctional preprotein translocase subunit SecD/SecF
274	CC	CAK99322	AM285311	43	30930	34106	3177	-1	NA	hypothetical transmembrane protein
274	CC	ELL44613	AMGI01000014	66	70682	73870	3189	1	secDF	bifunctional preprotein translocase subunit SecD/SecF
274	CC	KAI93069	AGBZ02000001	644	697648	700824	3177	1	NA	preprotein translocase subunit SecD/SecF
274	CC	KIH79787	JTLV01000003	384	306137	309265	3129	1	secDF	bifunctional preprotein translocase subunit SecD/SecF
274	Sa	AKM53032	CP011855	420	483381	486515	3135	1	secDF	preprotein translocase subunit SecD
274	Se	AKM54083	CP011856	475	540077	543211	3135	1	secDF	preprotein translocase subunit SecD
275	CC	AGM25128	CP005077	541	614969	617698	2730	-1	NA	DEAD/DEAH family helicase
275	CC	AGM26187	CP005078	591	639996	642725	2730	-1	NA	DEAD/DEAH family helicase
275	CC	CAK99330	AM285311	51	41799	44534	2736	-1	NA	hypothetical atp-dependent helicase protein
275	CC	ELL44607	AMGI01000014	60	60495	63104	2610	1	NA	DEAD/DEAH family helicase
275	CC	KIH79772	JTLV01000003	369	294822	297284	2463	1	NA	DEAD/DEAH family helicase
275	Sa	AKM52947	CP011855	335	398694	401723	3030	1	NA	DEAD/DEAH family helicase
275	Se	AKM53973	CP011856	365	404368	405363	996	-1	NA	DEAD/DEAH family helicase
275	Se	AKM53977	CP011856	369	410609	413638	3030	1	NA	DNA/RNA helicase
277	CC	AGM25133	CP005077	546	624048	624599	552	-1	NA	DJ-1 family protein
277	CC	AGM26192	CP005078	596	649141	649692	552	-1	NA	DJ-1 family protein
277	CC	CAK99335	AM285311	56	48930	49481	552	-1	yraA	conserved hypothetical peptidase protein
277	CC	ELL44603	AMGI01000014	56	55418	55969	552	1	NA	DJ-1 family protein
277	CC	KAI93063	AGBZ02000001	634	682371	682922	552	1	NA	DJ-1 family protein
277	CC	KIH79758	JTLV01000003	355	283828	284379	552	1	NA	DJ-1 family protein
277	Sa	AKM53027	CP011855	415	477620	478171	552	1	NA	DJ-1 family protein
277	Se	AKM54076	CP011856	468	533854	534405	552	1	NA	DJ-1 family protein
278	CC	AGM25134	CP005077	547	624670	625092	423	1	NA	hypothetical protein
278	CC	AGM26193	CP005078	597	649772	650185	414	1	NA	hypothetical protein
278	CC	CAK99336	AM285311	57	49561	49980	420	1	NA	hypothetical protein
278	CC	ELL44602	AMGI01000014	55	54920	55339	420	-1	NA	hypothetical protein
278	CC	KAI93062	AGBZ02000001	633	681873	682292	420	-1	NA	hypothetical protein
278	CC	KIH79757	JTLV01000003	354	283334	283753	420	-1	NA	hypothetical protein
278	Sa	AKM53026	CP011855	414	477114	477533	420	-1	NA	hypothetical protein
278	Se	AKM54075	CP011856	467	533348	533767	420	-1	NA	hypothetical protein
279	CC	AGM25135	CP005077	548	625148	625570	423	1	NA	hypothetical protein
279	CC	AGM26194	CP005078	598	650211	650663	453	1	NA	hypothetical protein
279	CC	CAK99340	AM285311	61	51755	52195	441	-1	NA	hypothetical transmembrane protein
279	CC	ELL44601	AMGI01000014	54	54413	54853	441	-1	NA	hypothetical protein
279	CC	KAI93061	AGBZ02000001	632	681366	681806	441	-1	NA	hypothetical protein
279	CC	KIH79756	JTLV01000003	353	282810	283253	444	-1	NA	hypothetical protein
279	Sa	AKM53025	CP011855	413	476625	477038	414	-1	NA	hypothetical protein
279	Se	AKM54074	CP011856	466	532859	533272	414	-1	NA	hypothetical protein
280	CC	AGM25136	CP005077	549	625631	626005	375	-1	NA	hypothetical protein
280	CC	AGM26195	CP005078	599	650719	651096	378	-1	NA	hypothetical protein
280	CC	CAK99339	AM285311	60	51317	51694	378	1	NA	conserved hypothetical protein
280	CC	ELL44600	AMGI01000014	53	53975	54352	378	1	NA	hypothetical protein
280	CC	KAI93060	AGBZ02000001	631	680928	681305	378	1	NA	hypothetical protein
280	CC	KIH79755	JTLV01000003	352	282416	282796	381	1	NA	hypothetical protein
280	Sa	AKM53015	CP011855	403	466422	466796	375	1	NA	hypothetical protein
280	Se	AKM54072	CP011856	464	527523	527900	378	1	NA	hypothetical protein
281	CC	AGM25138	CP005077	551	626843	628144	1302	-1	obgE	GTPase ObgE
281	CC	AGM26197	CP005078	601	651933	653234	1302	-1	obgE	GTPase ObgE
281	CC	CAK99765	AM285321	7	6690	7994	1305	1	obg	probable gtp1/obg protein
281	CC	ELL44595	AMGI01000014	48	48705	50009	1305	1	obgE	GTPase ObgE
281	CC	KAI93057	AGBZ02000001	626	675658	676962	1305	1	obgE	GTPase CgtA
281	CC	KIH80010	JTLV01000003	607	486898	488202	1305	1	obgE	GTPase ObgE
281	Sa	AKM53013	CP011855	401	464209	465513	1305	1	obgE	GTPase ObgE
281	Se	AKM54069	CP011856	461	519731	521035	1305	1	obgE	GTPase ObgE
282	CC	AGM25140	CP005077	553	628899	629837	939	-1	miaA	tRNA delta(2)-isopentenylpyrophosphate transferase
282	CC	AGM26199	CP005078	603	653988	654926	939	-1	miaA	tRNA delta(2)-isopentenylpyrophosphate transferase
282	CC	CAK99355	AM285311	76	58914	59849	936	-1	miaA	putative trna isopentenyltransferase transmembrane protein
282	CC	ELL44594	AMGI01000014	47	47125	48060	936	1	miaA	tRNA delta(2)-isopentenylpyrophosphate transferase
282	CC	KAI93056	AGBZ02000001	625	674078	675013	936	1	NA	tRNA delta(2)-isopentenylpyrophosphate transferase
282	CC	KIH80000	JTLV01000003	597	481317	482252	936	1	miaA	tRNA delta(2)-isopentenylpyrophosphate transferase
282	Sa	AKM53150	CP011855	538	622894	623829	936	-1	miaA	tRNA delta(2)-isopentenylpyrophosphate transferase
282	Se	AKM54214	CP011856	606	704897	705832	936	-1	miaA	tRNA delta(2)-isopentenylpyrophosphate transferase
283	CC	AGM25143	CP005077	556	632959	635232	2274	-1	virD41	type IV secretion system protein VirD4
283	CC	AGM25500	CP005077	913	1009319	1011592	2274	-1	virD42	type IV secretion system protein VirD4
283	CC	AGM26048	CP005078	452	495853	498126	2274	1	virD4	type IV secretion system protein VirD4
283	CC	CAK98774	AM285304	309	277114	279279	2166	1	NA	hypothetical protein containing trag domain
283	CC	ELL44223	AMGI01000020	11	11006	13171	2166	1	NA	conjugation protein
283	CC	KAI92260	AGBZ02000004	243	245158	247323	2166	1	NA	type IV secretion system protein VirD4
283	Sa	AKM52934	CP011855	322	378959	380980	2022	1	NA	conjugal transfer protein TraG
283	Se	AKM53964	CP011856	356	390959	392980	2022	1	NA	conjugal transfer protein TraG
284	CC	AGM25166	CP005077	579	648309	648575	267	-1	rpsO	30S ribosomal protein S15
284	CC	AGM26205	CP005078	609	658962	659228	267	-1	rpsO	30S ribosomal protein S15
284	CC	CAK98837	AM285305	45	35895	36161	267	1	rpsO	probable 30s ribosomal protein s15
284	CC	ELL44585	AMGI01000014	38	37032	37298	267	1	rpsO	30S ribosomal protein S15
284	CC	KAI93047	AGBZ02000001	616	663933	664199	267	1	NA	30S ribosomal protein S15
284	CC	KIH79013	JTLV01000005	122	89326	89592	267	-1	rpsO	30S ribosomal protein S15
284	Sa	AKM53247	CP011855	635	733840	734106	267	-1	rpsO	30S ribosomal protein S15
284	Se	AKM54345	CP011856	737	853965	854231	267	-1	rpsO	30S ribosomal protein S15
285	CC	AGM25167	CP005077	580	648674	649558	885	-1	ribC	bifunctional riboflavin kinase/FMN adenylyltransferase
285	CC	AGM26206	CP005078	610	659327	660211	885	-1	ribC	bifunctional riboflavin kinase/FMN adenylyltransferase
285	CC	CAK98836	AM285305	44	34911	35798	888	1	ribC	putative riboflavin kinase / fad synthetase protein
285	CC	ELL44584	AMGI01000014	37	36048	36935	888	1	ribC	bifunctional riboflavin kinase/FMN adenylyltransferase
285	CC	KAI93046	AGBZ02000001	615	662949	663836	888	1	NA	riboflavin kinase
285	CC	KIH79014	JTLV01000005	123	89690	90577	888	-1	ribC	bifunctional riboflavin kinase/FMN adenylyltransferase
285	Sa	AKM53254	CP011855	642	742193	743104	912	-1	ribC	bifunctional riboflavin kinase/FMN adenylyltransferase
285	Se	AKM54354	CP011856	746	863005	863901	897	-1	ribC	bifunctional riboflavin kinase/FMN adenylyltransferase
286	CC	AGM25168	CP005077	581	649561	650481	921	-1	truB	tRNA pseudouridine synthase B
286	CC	AGM26207	CP005078	611	660214	661134	921	-1	truB	tRNA pseudouridine synthase B
286	CC	CAK98835	AM285305	43	34000	34911	912	1	truB	putative trna pseudouridine synthase b protein
286	CC	ELL44583	AMGI01000014	36	35137	36048	912	1	truB	tRNA pseudouridine synthase B
286	CC	KAI93045	AGBZ02000001	614	662035	662949	915	1	NA	tRNA pseudouridine synthase B
286	CC	KIH79015	JTLV01000005	124	90577	91488	912	-1	truB	tRNA pseudouridine synthase B
286	Sa	AKM53255	CP011855	643	743094	743999	906	-1	truB	tRNA pseudouridine synthase B
286	Se	AKM54355	CP011856	747	863906	864811	906	-1	truB	tRNA pseudouridine synthase B
287	CC	AGM25169	CP005077	582	651019	651789	771	-1	NA	putative transcriptional regulator
287	CC	AGM26208	CP005078	612	661667	662437	771	-1	NA	putative transcriptional regulator
287	CC	CAK98833	AM285305	41	31163	31927	765	1	NA	hypothetical transcriptional regulator transcription regulator protein
287	CC	ELL44582	AMGI01000014	35	33673	34437	765	1	NA	putative transcriptional regulator
287	CC	KAI93044	AGBZ02000001	613	660574	661338	765	1	NA	transcriptional regulator
287	CC	KIH79060	JTLV01000005	169	126213	126977	765	-1	NA	putative transcriptional regulator
287	Sa	AKM53256	CP011855	644	744623	745390	768	-1	NA	putative transcriptional regulator
287	Se	AKM54356	CP011856	748	865436	866203	768	-1	NA	putative transcriptional regulator
288	CC	AGM25172	CP005077	585	653589	654935	1347	-1	NA	hypothetical protein
288	CC	AGM26211	CP005078	615	664240	665586	1347	-1	NA	hypothetical protein
288	CC	CAK98830	AM285305	38	27964	29307	1344	1	NA	hypothetical protein
288	CC	ELL44579	AMGI01000014	32	30453	31796	1344	1	NA	hypothetical protein
288	CC	KAI93041	AGBZ02000001	610	657354	658697	1344	1	NA	hypothetical protein
288	CC	KIH79062	JTLV01000005	171	128922	130265	1344	-1	NA	hypothetical protein
288	Sa	AKM53259	CP011855	647	747748	749085	1338	-1	NA	hypothetical protein
288	Se	AKM54360	CP011856	752	868566	869903	1338	-1	NA	hypothetical protein
289	CC	AGM25173	CP005077	586	654949	656553	1605	-1	fhs	formate--tetrahydrofolate ligase
289	CC	AGM26212	CP005078	616	665600	667204	1605	-1	fhs	formate--tetrahydrofolate ligase
289	CC	CAK98829	AM285305	37	26313	27920	1608	1	fhs	probable formate-tetrahydrofolate ligase protein
289	CC	ELL44578	AMGI01000014	31	28802	30409	1608	1	fhs	formate--tetrahydrofolate ligase
289	CC	KAI93040	AGBZ02000001	609	655703	657310	1608	1	NA	formate--tetrahydrofolate ligase
289	CC	KIH79063	JTLV01000005	172	130308	131915	1608	-1	fhs	formate--tetrahydrofolate ligase
289	Sa	AKM53260	CP011855	648	749152	750756	1605	-1	fhs	formate--tetrahydrofolate ligase
289	Se	AKM54361	CP011856	753	869970	871574	1605	-1	fhs	formate--tetrahydrofolate ligase
290	CC	AGM25177	CP005077	590	659485	660585	1101	-1	NA	hypothetical protein
290	CC	AGM26217	CP005078	621	670836	671930	1095	-1	NA	hypothetical protein
290	CC	CAK98815	AM285305	23	15100	16170	1071	1	NA	hypothetical protein
290	CC	ELL44574	AMGI01000014	27	25238	26308	1071	1	NA	hypothetical protein
290	CC	KAI93036	AGBZ02000001	605	652139	653209	1071	1	NA	hypothetical protein
290	CC	KIH79071	JTLV01000005	180	136354	137436	1083	-1	NA	hypothetical protein
290	Sa	AKM53265	CP011855	653	755569	756684	1116	-1	NA	hypothetical protein
290	Se	AKM54368	CP011856	760	876615	877730	1116	-1	NA	hypothetical protein
291	CC	AGM25184	CP005077	597	667242	669203	1962	-1	NA	ABC transporter ATP-binding protein
291	CC	AGM25375	CP005077	788	873047	874939	1893	-1	NA	ATP-binding cassette, subfamily B, bacterial
291	CC	AGM26224	CP005078	628	678588	680546	1959	-1	NA	ABC transporter ATP-binding protein/permease
291	CC	AGM26428	CP005078	832	895511	897403	1893	-1	NA	ABC transporter ATP-binding protein/permease
291	CC	ELL44566	AMGI01000014	19	16607	18562	1956	1	NA	ABC transporter ATP-binding protein
291	CC	KAI93028	AGBZ02000001	596	643508	645463	1956	1	NA	ABC transporter ATP-binding protein
291	Sa	AKM53185	CP011855	573	671418	673346	1929	-1	NA	ABC transporter ATP-binding protein/permease
291	Se	AKM54275	CP011856	667	774396	776333	1938	-1	NA	ABC transporter ATP-binding protein/permease
292	CC	AGM25192	CP005077	605	677177	678946	1770	-1	uvrC	excinuclease ABC subunit C
292	CC	AGM26232	CP005078	636	688481	690250	1770	-1	uvrC	excinuclease ABC subunit C
292	CC	CAK98806	AM285305	14	7449	9230	1782	1	uvrC	putative uvrc protein excinuclease abc subunit c
292	CC	ELL44559	AMGI01000014	12	10007	11788	1782	1	uvrC	excinuclease ABC subunit C
292	CC	KAI93022	AGBZ02000001	590	636920	638689	1770	1	NA	UvrABC system subunit C
292	CC	KIH79944	JTLV01000003	541	427465	429246	1782	1	uvrC	excinuclease ABC subunit C
292	Sa	AKM53194	CP011855	582	679544	681325	1782	-1	uvrC	excinuclease ABC subunit C
292	Se	AKM54283	CP011856	675	782924	784705	1782	-1	uvrC	excinuclease ABC subunit C
293	CC	AGM25194	CP005077	607	679549	679908	360	-1	rplT	50S ribosomal protein L20
293	CC	AGM26234	CP005078	638	690859	691218	360	-1	rplT	50S ribosomal protein L20
293	CC	CAK98805	AM285305	13	6959	7318	360	1	rplT	50s ribosomal protein l20
293	CC	ELL44558	AMGI01000014	11	9517	9876	360	1	rplT	50S ribosomal protein L20
293	CC	KAI93021	AGBZ02000001	589	636418	636777	360	1	NA	50S ribosomal protein L20
293	CC	KIH79943	JTLV01000003	540	426999	427358	360	1	rplT	50S ribosomal protein L20
293	Sa	AKM53195	CP011855	583	681882	682241	360	-1	rplT	50S ribosomal protein L20
293	Se	AKM54285	CP011856	677	786172	786531	360	-1	rplT	50S ribosomal protein L20
294	CC	AGM25195	CP005077	608	679933	680127	195	-1	rpmI	50S ribosomal protein L35
294	CC	AGM26235	CP005078	639	691244	691438	195	-1	rpmI	50S ribosomal protein L35
294	CC	CAK98804	AM285305	12	6741	6935	195	1	rpmI	50s ribosomal protein l35
294	CC	ELL44557	AMGI01000014	10	9294	9488	195	1	rpmI	50S ribosomal protein L35
294	CC	KAI93020	AGBZ02000001	588	636195	636389	195	1	NA	50S ribosomal protein L35
294	CC	KIH79942	JTLV01000003	539	426778	426972	195	1	rpmI	50S ribosomal protein L35
294	Sa	AKM53196	CP011855	584	682267	682458	192	-1	rpmI	50S ribosomal protein L35
294	Se	AKM54286	CP011856	678	786557	786748	192	-1	rpmI	50S ribosomal protein L35
295	CC	AGM25202	CP005077	615	687092	688993	1902	-1	NA	ABC transporter ATP-binding protein
295	CC	AGM26237	CP005078	641	692237	694138	1902	-1	NA	ABC transporter ATP-binding protein/permease
295	CC	CAK99231	AM285310	31	25260	27167	1908	-1	ywjA	putative abc transporter permease and atp-binding component transmembrane protein
295	CC	ELL44957	AMGI01000003	31	44057	45964	1908	-1	NA	ABC transporter ATP-binding protein
295	CC	KAI92595	AGBZ02000001	100	115602	117509	1908	-1	NA	ABC transporter ATP-binding protein
295	CC	KIH78751	JTLV01000006	31	31676	33583	1908	-1	NA	ABC transporter ATP-binding protein
295	Sa	AKM53446	CP011855	834	979526	981436	1911	-1	NA	ABC transporter ATP-binding protein/permease
295	Se	AKM54615	CP011856	1007	1156801	1158705	1905	-1	NA	ABC transporter ATP-binding protein/permease
296	CC	AGM25211	CP005077	624	697061	698980	1920	-1	thrS	threonyl-tRNA synthetase
296	CC	AGM26246	CP005078	650	702202	704121	1920	-1	thrS	threonyl-tRNA synthetase
296	CC	CAK98934	AM285305	142	117866	119782	1917	1	thrS	probable threonyl-trna synthetase 1 protein
296	CC	ELL44996	AMGI01000001	3	3297	5213	1917	-1	thrS	threonyl-tRNA synthetase
296	CC	KAI92514	AGBZ02000001	10	8317	10230	1914	-1	NA	threonyl-tRNA synthase
296	CC	KIH79921	JTLV01000003	518	412852	414771	1920	1	thrS	threonyl-tRNA synthetase
296	Sa	AKM53209	CP011855	597	690283	692205	1923	-1	thrS	threonyl-tRNA synthetase
296	Se	AKM54300	CP011856	692	803011	804933	1923	-1	thrS	threonyl-tRNA synthetase
297	CC	AGM25212	CP005077	625	699219	700655	1437	-1	pyk	pyruvate kinase
297	CC	AGM26247	CP005078	651	704362	705798	1437	-1	pyk	pyruvate kinase
297	CC	CAK98933	AM285305	141	116173	117609	1437	1	pyk	pyruvate kinase protein
297	CC	ELL44997	AMGI01000001	4	5470	6906	1437	-1	pyk	pyruvate kinase
297	CC	KAI92515	AGBZ02000001	11	10490	11926	1437	-1	NA	pyruvate kinase
297	CC	KIH79920	JTLV01000003	517	411162	412598	1437	1	pyk	pyruvate kinase
297	Sa	AKM53210	CP011855	598	692465	693901	1437	-1	pyk	pyruvate kinase
297	Se	AKM54301	CP011856	693	805191	806627	1437	-1	pyk	pyruvate kinase
298	CC	AGM25213	CP005077	626	700709	701689	981	-1	pfkA	6-phosphofructokinase
298	CC	AGM26248	CP005078	652	705852	706832	981	-1	pfkA	6-phosphofructokinase
298	CC	CAK98932	AM285305	140	115136	116119	984	1	pfk	6-phosphofructokinase protein
298	CC	ELL44998	AMGI01000001	5	6960	7943	984	-1	pfkA	6-phosphofructokinase
298	CC	KAI92516	AGBZ02000001	12	11980	12963	984	-1	NA	6-phosphofructokinase
298	CC	KIH79919	JTLV01000003	516	410124	411107	984	1	pfkA	6-phosphofructokinase
298	Sa	AKM53211	CP011855	599	693961	694944	984	-1	pfkA	6-phosphofructokinase
298	Se	AKM54302	CP011856	694	806687	807667	981	-1	pfkA	6-phosphofructokinase
299	CC	AGM25215	CP005077	628	702501	703391	891	-1	tsf	elongation factor Ts
299	CC	AGM26251	CP005078	655	708812	709702	891	-1	tsf	elongation factor Ts
299	CC	CAK98929	AM285305	137	112459	113349	891	1	tsf	elongation factor ts protein
299	CC	ELL45001	AMGI01000001	8	9736	10626	891	-1	tsf	elongation factor Ts
299	CC	KAI92519	AGBZ02000001	15	14756	15646	891	-1	NA	elongation factor Ts
299	CC	KIH79877	JTLV01000003	474	383416	384306	891	1	tsf	elongation factor Ts
299	Sa	AKM53213	CP011855	601	695737	696630	894	-1	tsf	elongation factor Ts
299	Se	AKM54304	CP011856	696	808461	809354	894	-1	tsf	elongation factor Ts
300	CC	AGM25216	CP005077	629	703411	704529	1119	-1	rpsB	30S ribosomal protein S2
300	CC	AGM26252	CP005078	656	709723	710877	1155	-1	rpsB	30S ribosomal protein S2
300	CC	CAK98928	AM285305	136	111310	112389	1080	1	rpsB	30s ribosomal protein s2
300	CC	ELL45002	AMGI01000001	9	10696	11796	1101	-1	rpsB	30S ribosomal protein S2
300	CC	KAI92520	AGBZ02000001	16	15716	16816	1101	-1	NA	30S ribosomal protein S2
300	CC	KIH79875	JTLV01000003	472	382097	383023	927	1	rpsB	30S ribosomal protein S2
300	Sa	AKM53214	CP011855	602	696701	697813	1113	-1	rpsB	30S ribosomal protein S2
300	Se	AKM54305	CP011856	697	809425	810537	1113	-1	rpsB	30S ribosomal protein S2
301	CC	AGM25224	CP005077	637	710564	713269	2706	-1	ileS	isoleucyl-tRNA synthetase
301	CC	AGM26260	CP005078	664	716895	719600	2706	-1	ileS	isoleucyl-tRNA synthetase
301	CC	CAK98919	AM285305	127	101154	103880	2727	1	IleS	probable isoleucyl-trna synthetase protein
301	CC	ELL45011	AMGI01000001	18	19239	21965	2727	-1	ileS	isoleucyl-tRNA synthetase
301	CC	KAI92529	AGBZ02000001	25	24225	26951	2727	-1	NA	isoleucyl-tRNA synthetase
301	CC	KIH79864	JTLV01000003	461	372004	374730	2727	1	ileS	isoleucyl-tRNA synthetase
301	Sa	AKM53222	CP011855	610	703918	706632	2715	-1	ileS	isoleucyl-tRNA synthetase
301	Se	AKM54313	CP011856	705	816651	819365	2715	-1	ileS	isoleucyl-tRNA synthetase
302	CC	AGM25227	CP005077	640	714660	715088	429	-1	NA	hypothetical protein
302	CC	AGM26263	CP005078	667	720991	721422	432	-1	NA	hypothetical protein
302	CC	CAK98916	AM285305	124	99330	99755	426	1	NA	hypothetical protein
302	CC	ELL45014	AMGI01000001	21	23361	23786	426	-1	NA	hypothetical protein
302	CC	KAI92532	AGBZ02000001	28	28347	28772	426	-1	NA	hypothetical protein
302	CC	KIH79861	JTLV01000003	458	370176	370601	426	1	NA	hypothetical protein
302	Sa	AKM53224	CP011855	612	708028	708447	420	-1	NA	hypothetical protein
302	Se	AKM54316	CP011856	708	820756	821175	420	-1	NA	hypothetical protein
303	CC	AGM25228	CP005077	641	715095	716318	1224	-1	ftsZ	cell division protein FtsZ
303	CC	AGM26264	CP005078	668	721429	722652	1224	-1	ftsZ	cell division protein FtsZ
303	CC	CAK98915	AM285305	123	98089	99327	1239	1	ftsZ	probable cell division ftsz transmembrane protein
303	CC	ELL45015	AMGI01000001	22	23789	25024	1236	-1	ftsZ	cell division protein FtsZ
303	CC	KAI92533	AGBZ02000001	29	28775	30010	1236	-1	NA	cell division protein FtsZ
303	CC	KIH79860	JTLV01000003	457	368944	370173	1230	1	ftsZ	cell division protein FtsZ
303	Sa	AKM53225	CP011855	613	708450	709679	1230	-1	ftsZ	cell division protein FtsZ
303	Se	AKM54317	CP011856	709	821178	822413	1236	-1	ftsZ	cell division protein FtsZ
304	CC	AGM25229	CP005077	642	716367	717686	1320	-1	ftsA	cell division protein FtsA
304	CC	AGM26265	CP005078	669	722701	724020	1320	-1	ftsA	cell division protein FtsA
304	CC	CAK98914	AM285305	122	96697	98052	1356	1	ftsA	hypothetical cell division protein ftsa
304	CC	ELL45016	AMGI01000001	23	25061	26407	1347	-1	ftsA	cell division protein FtsA
304	CC	KAI92534	AGBZ02000001	30	30047	31393	1347	-1	NA	cell division protein FtsA
304	CC	KIH79859	JTLV01000003	456	367560	368903	1344	1	ftsA	cell division protein FtsA
304	Sa	AKM53226	CP011855	614	709764	711053	1290	-1	ftsA	cell division protein FtsA
304	Se	AKM54318	CP011856	710	822496	823785	1290	-1	ftsA	cell division protein FtsA
305	CC	AGM25232	CP005077	645	719224	719400	177	-1	rpmF	50S ribosomal protein L32
305	CC	AGM26268	CP005078	672	725564	725740	177	-1	rpmF	50S ribosomal protein L32
305	CC	CAK98911	AM285305	119	94875	95051	177	1	rpmF	50s ribosomal protein l32
305	CC	ELL45019	AMGI01000001	26	28059	28235	177	-1	rpmF	50S ribosomal protein L32
305	CC	KAI92537	AGBZ02000001	33	33046	33222	177	-1	NA	50S ribosomal protein L32
305	CC	KIH79856	JTLV01000003	453	365752	365928	177	1	rpmF	50S ribosomal protein L32
305	Sa	AKM53229	CP011855	617	712718	712894	177	-1	rpmF	50S ribosomal protein L32
305	Se	AKM54321	CP011856	713	825447	825623	177	-1	rpmF	50S ribosomal protein L32
306	CC	AGM25233	CP005077	646	719402	719920	519	-1	NA	hypothetical protein
306	CC	AGM26269	CP005078	673	725742	726260	519	-1	NA	hypothetical protein
306	CC	CAK98910	AM285305	118	94357	94875	519	1	NA	conserved hypothetical protein
306	CC	ELL45020	AMGI01000001	27	28235	28753	519	-1	NA	hypothetical protein
306	CC	KAI92538	AGBZ02000001	34	33222	33740	519	-1	NA	hypothetical protein
306	CC	KIH79855	JTLV01000003	452	365234	365752	519	1	NA	hypothetical protein
306	Sa	AKM53230	CP011855	618	712894	713436	543	-1	NA	hypothetical protein
306	Se	AKM54322	CP011856	714	825623	826162	540	-1	NA	hypothetical protein
307	CC	AGM25235	CP005077	648	720899	723292	2394	-1	pheT	phenylalanyl-tRNA synthetase subunit beta
307	CC	AGM26271	CP005078	675	727247	729640	2394	-1	pheT	phenylalanyl-tRNA synthetase subunit beta
307	CC	CAK98908	AM285305	116	90843	93239	2397	1	pheT	hypothetical phenylalanyl-trna synthetase beta chain protein
307	CC	ELL45022	AMGI01000001	29	29866	32259	2394	-1	pheT	phenylalanyl-tRNA synthetase subunit beta
307	CC	KAI92540	AGBZ02000001	36	34853	37246	2394	-1	NA	phenylalanyl-tRNA synthetase subunit beta
307	CC	KIH79853	JTLV01000003	450	361833	364229	2397	1	pheT	phenylalanyl-tRNA synthetase subunit beta
307	Sa	AKM53235	CP011855	623	717064	719454	2391	-1	pheT	phenylalanyl-tRNA synthetase subunit beta
307	Se	AKM54328	CP011856	720	830272	832662	2391	-1	pheT	phenylalanyl-tRNA synthetase subunit beta
308	CC	AGM25236	CP005077	649	723302	724339	1038	-1	pheS	phenylalanyl-tRNA synthetase subunit alpha
308	CC	AGM26272	CP005078	676	729650	730687	1038	-1	pheS	phenylalanyl-tRNA synthetase subunit alpha
308	CC	CAK98907	AM285305	115	89795	90832	1038	1	pheS	probable phenylalanyl-trna synthetase alpha chain protein
308	CC	ELL45023	AMGI01000001	30	32270	33307	1038	-1	pheS	phenylalanyl-tRNA synthetase subunit alpha
308	CC	KAI92541	AGBZ02000001	37	37257	38294	1038	-1	pheS	phenylalanine--tRNA ligase
308	CC	KIH79852	JTLV01000003	449	360785	361822	1038	1	pheS	phenylalanyl-tRNA synthetase subunit alpha
308	Sa	AKM53236	CP011855	624	719470	720507	1038	-1	pheS	phenylalanyl-tRNA synthetase subunit alpha
308	Se	AKM54329	CP011856	721	832681	833718	1038	-1	pheS	phenylalanyl-tRNA synthetase subunit alpha
309	CC	AGM25241	CP005077	654	731213	732583	1371	-1	NA	hypothetical protein
309	CC	AGM26277	CP005078	681	737586	738953	1368	-1	NA	hypothetical protein
309	CC	CAK98902	AM285305	110	82660	83985	1326	1	NA	hypothetical transmembrane protein
309	CC	ELL45026	AMGI01000001	33	39187	40515	1329	-1	NA	hypothetical protein
309	CC	KAI92545	AGBZ02000001	41	44139	45467	1329	-1	NA	hypothetical protein
309	CC	KIH79128	JTLV01000005	237	174263	175639	1377	-1	NA	hypothetical protein
309	Sa	AKM53238	CP011855	626	723187	724485	1299	-1	NA	hypothetical protein
309	Se	AKM54333	CP011856	725	839629	840927	1299	-1	NA	hypothetical protein
310	CC	AGM25263	CP005077	676	759298	761100	1803	-1	lepA	GTP-binding protein LepA
310	CC	AGM26301	CP005078	705	766174	767976	1803	-1	lepA	GTP-binding protein LepA
310	CC	CAK98898	AM285305	106	78066	79868	1803	1	lepA	gtp-binding protein lepa
310	CC	ELL44978	AMGI01000002	2	630	2432	1803	-1	lepA	GTP-binding protein LepA
310	CC	KAI92546	AGBZ02000001	45	48298	50100	1803	-1	NA	GTP-binding protein LepA
310	CC	KIH79162	JTLV01000005	271	194826	196628	1803	-1	lepA	GTP-binding protein LepA
310	Sa	AKM53246	CP011855	634	731928	733730	1803	-1	lepA	GTP-binding protein LepA
310	Se	AKM54344	CP011856	736	852053	853855	1803	-1	lepA	GTP-binding protein LepA
311	CC	AGM25268	CP005077	681	763987	766008	2022	-1	NA	hypothetical protein
311	CC	AGM26306	CP005078	710	770860	772881	2022	-1	NA	hypothetical protein
311	CC	CAK98878	AM285305	86	66281	68305	2025	1	NA	hypothetical transmembrane protein
311	CC	ELL44982	AMGI01000002	6	4632	6656	2025	-1	NA	hypothetical protein
311	CC	KAI92550	AGBZ02000001	49	52300	54324	2025	-1	NA	hypothetical protein
311	CC	KIH79166	JTLV01000005	275	198847	200880	2034	-1	NA	hypothetical protein
311	Sa	AKM53003	CP011855	391	452088	454118	2031	1	NA	hypothetical protein
311	Se	AKM54060	CP011856	452	507253	509289	2037	1	NA	hypothetical protein
312	CC	AGM25269	CP005077	682	766241	766858	618	-1	NA	hypothetical protein
312	CC	AGM26309	CP005078	713	775141	775758	618	-1	NA	hypothetical protein
312	CC	CAK98877	AM285305	85	65603	66217	615	1	NA	hypothetical transmembrane protein
312	CC	ELL44983	AMGI01000002	7	6720	7334	615	-1	NA	hypothetical protein
312	CC	KAI92551	AGBZ02000001	50	54388	55002	615	-1	NA	membrane protein
312	CC	KIH79167	JTLV01000005	276	200945	201559	615	-1	NA	hypothetical protein
312	Sa	AKM53002	CP011855	390	451386	452015	630	1	NA	hypothetical protein
312	Se	AKM54059	CP011856	451	506553	507182	630	1	NA	hypothetical protein
313	CC	AGM25273	CP005077	686	771134	771850	717	-1	NA	hypothetical protein
313	CC	AGM26313	CP005078	717	779745	780461	717	-1	NA	hypothetical protein
313	CC	CAK98876	AM285305	84	64781	65497	717	1	yeeI	conserved hypothetical upf0082 protein
313	CC	ELL44984	AMGI01000002	8	7440	8156	717	-1	NA	hypothetical protein
313	CC	KAI92552	AGBZ02000001	51	55108	55824	717	-1	NA	transcriptional regulator
313	CC	KIH79174	JTLV01000005	283	206225	206941	717	-1	NA	hypothetical protein
313	Sa	AKM53028	CP011855	416	480289	481023	735	1	NA	transcriptional regulator
313	Se	AKM54078	CP011856	470	536514	537242	729	1	NA	transcriptional regulator
314	CC	AGM25275	CP005077	688	772306	772896	591	-1	NA	glycoprotease
314	CC	AGM26315	CP005078	719	780918	781508	591	-1	NA	glycoprotease
314	CC	CAK98874	AM285305	82	63742	64314	573	1	NA	conserved hypothetical protein
314	CC	ELL44986	AMGI01000002	10	8643	9215	573	-1	NA	glycoprotease
314	CC	KAI92554	AGBZ02000001	53	56311	56883	573	-1	NA	endopeptidase
314	CC	KIH79178	JTLV01000005	287	208498	209070	573	-1	NA	glycoprotease
314	Sa	AKM53335	CP011855	723	857423	858004	582	-1	tsaB	tRNA threonylcarbamoyladenosine biosynthesis protein TsaB
314	Se	AKM54477	CP011856	869	1003346	1003927	582	-1	tsaB	tRNA threonylcarbamoyladenosine biosynthesis protein TsaB
315	CC	AGM25277	CP005077	690	773466	774452	987	1	ycgT	thioredoxin reductase
315	CC	AGM26317	CP005078	721	782078	783064	987	1	ycgT	thioredoxin reductase
315	CC	CAK98872	AM285305	80	62179	63165	987	-1	yumC	putative thioredoxine reductase transmembrane protein
315	CC	ELL44988	AMGI01000002	12	9792	10778	987	1	ycgT	thioredoxin reductase
315	CC	KAI92556	AGBZ02000001	55	57460	58446	987	1	NA	NADPH-dependent thioredoxin reductase
315	CC	KIH79180	JTLV01000005	289	209646	210632	987	1	ycgT	thioredoxin reductase
315	Sa	AKM53337	CP011855	725	858587	859573	987	1	ycgT	thioredoxin reductase
315	Se	AKM54479	CP011856	871	1004509	1005495	987	1	trxB	thioredoxin reductase
316	CC	AGM25278	CP005077	691	774484	776343	1860	-1	NA	hypothetical protein
316	CC	AGM26318	CP005078	722	783095	784954	1860	-1	NA	hypothetical protein
316	CC	CAK98871	AM285305	79	60293	62158	1866	1	NA	conserved hypothetical transmembrane protein
316	CC	ELL44989	AMGI01000002	13	10799	12664	1866	-1	NA	hypothetical protein
316	CC	KAI92557	AGBZ02000001	56	58467	60332	1866	-1	NA	transporter
316	CC	KIH79181	JTLV01000005	290	210693	212561	1869	-1	NA	hypothetical protein
316	Sa	AKM53338	CP011855	726	859596	861476	1881	-1	NA	hypothetical protein
316	Se	AKM54480	CP011856	872	1005520	1007400	1881	-1	NA	hypothetical protein
[truncated: 2,305 more rows]

## Sheet: Sa+
Cluster	Genome	Protein	Contig	Order	Start	End	Size	Strand	Gene	Product
2553	Sa	AKM52627	CP011855	15	22199	22300	102	1	NA	hypothetical protein
2554	Sa	AKM52636	CP011855	24	34554	34715	162	1	NA	hypothetical protein
2555	Sa	AKM52638	CP011855	26	37242	37427	186	1	NA	hypothetical protein
2556	Sa	AKM52675	CP011855	63	85978	86190	213	1	NA	hypothetical protein
2557	Sa	AKM52693	CP011855	81	105183	105293	111	1	NA	hypothetical protein
2558	Sa	AKM52697	CP011855	85	109579	109836	258	-1	NA	hypothetical protein
2559	Sa	AKM52699	CP011855	87	112203	112340	138	1	NA	hypothetical protein
2560	Sa	AKM52714	CP011855	102	127395	127625	231	1	NA	hypothetical protein
2561	Sa	AKM52715	CP011855	103	127885	128478	594	1	NA	hypothetical protein
2562	Sa	AKM52716	CP011855	104	128733	128921	189	1	NA	hypothetical protein
2563	Sa	AKM52722	CP011855	110	138436	138564	129	1	NA	hypothetical protein
2564	Sa	AKM52723	CP011855	111	139088	139321	234	1	NA	hypothetical protein
2565	Sa	AKM52731	CP011855	119	150564	150866	303	1	NA	hypothetical protein
2566	Sa	AKM52733	CP011855	121	151112	151300	189	1	NA	hypothetical protein
2567	Sa	AKM52734	CP011855	122	151300	151419	120	1	NA	hypothetical protein
2568	Sa	AKM52737	CP011855	125	152537	153028	492	1	NA	hypothetical protein
2569	Sa	AKM52738	CP011855	126	152991	153218	228	1	NA	hypothetical protein
2570	Sa	AKM52739	CP011855	127	153464	153997	534	1	NA	hypothetical protein
2571	Sa	AKM52740	CP011855	128	154015	154272	258	1	NA	hypothetical protein
2572	Sa	AKM52741	CP011855	129	154278	154700	423	-1	NA	hypothetical protein
2573	Sa	AKM52742	CP011855	130	154796	155056	261	1	NA	hypothetical protein
2574	Sa	AKM52744	CP011855	132	156484	156675	192	1	NA	hypothetical protein
2575	Sa	AKM52752	CP011855	140	162395	162616	222	1	NA	hypothetical protein
2576	Sa	AKM52753	CP011855	141	162745	162948	204	1	NA	hypothetical protein
2577	Sa	AKM52754	CP011855	142	162931	163392	462	-1	NA	hypothetical protein
2578	Sa	AKM52773	CP011855	161	193060	193206	147	1	NA	hypothetical protein
2579	Sa	AKM52804	CP011855	192	232259	232369	111	1	NA	hypothetical protein
2580	Sa	AKM52805	CP011855	193	232408	232635	228	1	NA	hypothetical protein
2581	Sa	AKM52825	CP011855	213	272603	272785	183	1	NA	hypothetical protein
2582	Sa	AKM52826	CP011855	214	272948	273115	168	1	NA	hypothetical protein
2583	Sa	AKM52829	CP011855	217	274111	274308	198	1	NA	hypothetical protein
2584	Sa	AKM52927	CP011855	315	367599	367697	99	1	NA	hypothetical protein
2585	Sa	AKM52938	CP011855	326	387311	387451	141	1	NA	hypothetical protein
2586	Sa	AKM52940	CP011855	328	390064	390336	273	1	NA	hypothetical protein
2587	Sa	AKM52941	CP011855	329	391111	392208	1098	-1	NA	hypothetical protein
2588	Sa	AKM52942	CP011855	330	392819	392926	108	-1	NA	hypothetical protein
2589	Sa	AKM52943	CP011855	331	393416	393511	96	-1	NA	hypothetical protein
2590	Sa	AKM52948	CP011855	336	402063	402473	411	1	NA	hypothetical protein
2591	Sa	AKM52950	CP011855	338	403833	403961	129	1	NA	hypothetical protein
2592	Sa	AKM52953	CP011855	341	405616	405759	144	1	NA	hypothetical protein
2593	Sa	AKM52957	CP011855	345	407018	407287	270	1	NA	hypothetical protein
2594	Sa	AKM52958	CP011855	346	407413	407541	129	1	NA	hypothetical protein
2595	Sa	AKM52959	CP011855	347	407669	407848	180	1	NA	hypothetical protein
2596	Sa	AKM52964	CP011855	352	409606	409710	105	-1	NA	hypothetical protein
2597	Sa	AKM52967	CP011855	355	413763	413867	105	1	NA	hypothetical protein
2598	Sa	AKM52968	CP011855	356	413955	414365	411	1	NA	hypothetical protein
2599	Sa	AKM52969	CP011855	357	414424	414609	186	1	NA	hypothetical protein
2600	Sa	AKM52970	CP011855	358	414687	414947	261	1	NA	hypothetical protein
2601	Sa	AKM52972	CP011855	360	417083	417262	180	1	NA	hypothetical protein
2602	Sa	AKM52996	CP011855	384	444722	444949	228	-1	NA	hypothetical protein
2603	Sa	AKM52997	CP011855	385	445027	445155	129	-1	NA	hypothetical protein
2604	Sa	AKM52998	CP011855	386	445615	446031	417	-1	NA	hypothetical protein
2605	Sa	AKM53006	CP011855	394	455685	455924	240	-1	NA	hypothetical protein
2606	Sa	AKM53008	CP011855	396	457418	457615	198	1	NA	hypothetical protein
2607	Sa	AKM53016	CP011855	404	467011	467172	162	1	NA	hypothetical protein
2608	Sa	AKM53017	CP011855	405	467894	468280	387	1	NA	hypothetical protein
2609	Sa	AKM53018	CP011855	406	468249	468596	348	1	NA	hypothetical protein
2610	Sa	AKM53019	CP011855	407	468759	468920	162	1	NA	hypothetical protein
2611	Sa	AKM53020	CP011855	408	469052	469453	402	1	NA	hypothetical protein
2612	Sa	AKM53021	CP011855	409	469423	469869	447	1	NA	hypothetical protein
2613	Sa	AKM53022	CP011855	410	470035	470532	498	1	NA	hypothetical protein
2614	Sa	AKM53023	CP011855	411	470618	471019	402	1	NA	hypothetical protein
2615	Sa	AKM53047	CP011855	435	505278	505502	225	1	NA	hypothetical protein
2616	Sa	AKM53065	CP011855	453	524835	525128	294	-1	NA	hypothetical protein
2617	Sa	AKM53068	CP011855	456	530842	530976	135	-1	NA	hypothetical protein
2618	Sa	AKM53079	CP011855	467	544553	544714	162	1	NA	hypothetical protein
2619	Sa	AKM53080	CP011855	468	544850	545056	207	-1	NA	hypothetical protein
2620	Sa	AKM53082	CP011855	470	547782	547883	102	1	NA	hypothetical protein
2621	Sa	AKM53083	CP011855	471	547928	548560	633	1	NA	hypothetical protein
2622	Sa	AKM53093	CP011855	481	563099	563563	465	1	NA	hypothetical protein
2623	Sa	AKM53110	CP011855	498	583524	583889	366	-1	NA	hypothetical protein
2624	Sa	AKM53113	CP011855	501	585986	586651	666	1	NA	hypothetical protein
2625	Sa	AKM53116	CP011855	504	588825	589346	522	1	NA	hypothetical protein
2626	Sa	AKM53117	CP011855	505	589369	589644	276	1	NA	hypothetical protein
2627	Sa	AKM53118	CP011855	506	589661	589825	165	-1	NA	hypothetical protein
2628	Sa	AKM53119	CP011855	507	589868	590014	147	-1	NA	hypothetical protein
2629	Sa	AKM53120	CP011855	508	589999	590232	234	-1	NA	hypothetical protein
2630	Sa	AKM53121	CP011855	509	590237	590419	183	-1	NA	hypothetical protein
2631	Sa	AKM53122	CP011855	510	590772	590885	114	-1	NA	hypothetical protein
2632	Sa	AKM53123	CP011855	511	590885	591112	228	-1	NA	hypothetical protein
2633	Sa	AKM53127	CP011855	515	593107	593349	243	-1	NA	hypothetical protein
2634	Sa	AKM53128	CP011855	516	593349	593630	282	-1	NA	hypothetical protein
2635	Sa	AKM53129	CP011855	517	593954	594070	117	-1	NA	hypothetical protein
2636	Sa	AKM53131	CP011855	519	595720	595944	225	-1	NA	hypothetical protein
2637	Sa	AKM53135	CP011855	523	604818	604985	168	1	NA	hypothetical protein
2638	Sa	AKM53136	CP011855	524	605141	605257	117	1	NA	hypothetical protein
2639	Sa	AKM53138	CP011855	526	607353	607808	456	1	NA	hypothetical protein
2640	Sa	AKM53143	CP011855	531	612802	613005	204	1	NA	hypothetical protein
2641	Sa	AKM53166	CP011855	554	642629	643039	411	-1	NA	putative permease
2642	Sa	AKM53172	CP011855	560	647667	647789	123	1	NA	hypothetical protein
2643	Sa	AKM53187	CP011855	575	673995	674258	264	-1	NA	hypothetical protein
2644	Sa	AKM53189	CP011855	577	674889	674999	111	-1	NA	hypothetical protein
2645	Sa	AKM53192	CP011855	580	678501	678638	138	-1	NA	hypothetical protein
2646	Sa	AKM53200	CP011855	588	684362	684514	153	-1	NA	hypothetical protein
2647	Sa	AKM53201	CP011855	589	684635	684958	324	-1	NA	hypothetical protein
2648	Sa	AKM53202	CP011855	590	685100	685462	363	-1	NA	hypothetical protein
2649	Sa	AKM53205	CP011855	593	686742	686852	111	-1	NA	hypothetical protein
2650	Sa	AKM53207	CP011855	595	689152	689319	168	-1	NA	hypothetical protein
2651	Sa	AKM53231	CP011855	619	713453	713728	276	-1	NA	hypothetical protein
2652	Sa	AKM53233	CP011855	621	714858	715148	291	1	NA	hypothetical protein
2653	Sa	AKM53240	CP011855	628	727276	727584	309	-1	NA	hypothetical protein
2654	Sa	AKM53241	CP011855	629	727657	728022	366	-1	NA	hypothetical protein
2655	Sa	AKM53242	CP011855	630	728143	728805	663	-1	NA	hypothetical protein
2656	Sa	AKM53243	CP011855	631	730427	730699	273	-1	NA	hypothetical protein
2657	Sa	AKM53244	CP011855	632	730809	731156	348	-1	NA	hypothetical protein
2658	Sa	AKM53245	CP011855	633	731243	731476	234	-1	NA	hypothetical protein
2659	Sa	AKM53274	CP011855	662	766684	767067	384	-1	NA	hypothetical protein
2660	Sa	AKM53281	CP011855	669	781922	782368	447	-1	NA	hypothetical protein
2661	Sa	AKM53309	CP011855	697	825819	825974	156	1	NA	hypothetical protein
2662	Sa	AKM53311	CP011855	699	829995	830096	102	-1	NA	hypothetical protein
2663	Sa	AKM53323	CP011855	711	844545	845159	615	-1	NA	hypothetical protein
2664	Sa	AKM53324	CP011855	712	845190	845435	246	1	NA	hypothetical protein
2665	Sa	AKM53325	CP011855	713	846091	846450	360	-1	NA	hypothetical protein
2666	Sa	AKM53332	CP011855	720	854687	855001	315	1	NA	hypothetical protein
2667	Sa	AKM53342	CP011855	730	864074	864256	183	1	NA	hypothetical protein
2668	Sa	AKM53344	CP011855	732	866603	866968	366	-1	NA	hypothetical protein
2669	Sa	AKM53345	CP011855	733	866925	867377	453	-1	NA	type II deoxyribonuclease
2670	Sa	AKM53381	CP011855	769	912741	912998	258	-1	NA	hypothetical protein
2671	Sa	AKM53382	CP011855	770	913029	913289	261	-1	NA	hypothetical protein
2672	Sa	AKM53416	CP011855	804	954483	954689	207	-1	NA	hypothetical protein
2673	Sa	AKM53429	CP011855	817	963932	964189	258	-1	NA	hypothetical protein
2674	Sa	AKM53430	CP011855	818	964565	964801	237	-1	NA	hypothetical protein
2675	Sa	AKM53431	CP011855	819	964802	965056	255	-1	NA	hypothetical protein
2676	Sa	AKM53433	CP011855	821	965709	965873	165	-1	NA	hypothetical protein
2677	Sa	AKM53452	CP011855	840	988135	988308	174	-1	NA	hypothetical protein
2678	Sa	AKM53457	CP011855	845	991564	991806	243	-1	NA	hypothetical protein
2679	Sa	AKM53459	CP011855	847	992965	993183	219	-1	NA	hypothetical protein
2680	Sa	AKM53467	CP011855	855	1003300	1003548	249	-1	NA	hypothetical protein
2681	Sa	AKM53494	CP011855	882	1034188	1034367	180	1	NA	hypothetical protein
2682	Sa	AKM53498	CP011855	886	1036462	1036911	450	1	NA	hypothetical protein
2683	Sa	AKM53500	CP011855	888	1039208	1039315	108	1	NA	hypothetical protein
2684	Sa	AKM53502	CP011855	890	1039872	1040027	156	1	NA	hypothetical protein
2685	Sa	AKM53503	CP011855	891	1040403	1040696	294	-1	NA	hypothetical protein
2686	Sa	AKM53505	CP011855	893	1042606	1042749	144	-1	NA	hypothetical protein
2687	Sa	AKM53510	CP011855	898	1046364	1046639	276	-1	NA	hypothetical protein
2688	Sa	AKM53512	CP011855	900	1047249	1047563	315	-1	NA	hypothetical protein
2689	Sa	AKM53536	CP011855	924	1078179	1078481	303	-1	NA	hypothetical protein
2690	Sa	AKM53537	CP011855	925	1078460	1078723	264	-1	NA	hypothetical protein
2691	Sa	AKM53540	CP011855	928	1081878	1082126	249	-1	NA	hypothetical protein
2692	Sa	AKM53544	CP011855	932	1083864	1084031	168	-1	NA	hypothetical protein
2693	Sa	AKM53545	CP011855	933	1083985	1084647	663	-1	NA	PTS system fructose-specific IIA component
2694	Sa	AKM53546	CP011855	934	1085236	1085430	195	1	NA	hypothetical protein
2695	Sa	AKM53547	CP011855	935	1085453	1085542	90	-1	NA	hypothetical protein
2696	Sa	AKM53553	CP011855	941	1092364	1092549	186	-1	NA	hypothetical protein
2697	Sa	AKM53554	CP011855	942	1092652	1092900	249	-1	NA	hypothetical protein
2698	Sa	AKM53560	CP011855	948	1099325	1099750	426	-1	NA	hypothetical protein
2699	Sa	AKM53561	CP011855	949	1099870	1100022	153	-1	NA	hypothetical protein
2700	Sa	AKM53597	CP011855	985	1152653	1153006	354	1	NA	hypothetical protein
2701	Sa	AKM53598	CP011855	986	1153587	1153808	222	1	NA	hypothetical protein
2702	Sa	AKM53599	CP011855	987	1153948	1154079	132	-1	NA	hypothetical protein
2703	Sa	AKM53604	CP011855	992	1157398	1157952	555	-1	NA	hypothetical protein
2704	Sa	AKM53605	CP011855	993	1157952	1158050	99	-1	NA	hypothetical protein
2705	Sa	AKM53606	CP011855	994	1158784	1159281	498	-1	NA	hypothetical protein
2706	Sa	AKM53607	CP011855	995	1159301	1159627	327	-1	NA	hypothetical protein
2707	Sa	AKM53608	CP011855	996	1159979	1160122	144	-1	NA	hypothetical protein

## Sheet: Sa-
Cluster	Genome	Protein	Contig	Order	Start	End	Size	Strand	Gene	Product
36	CC	CAI93802	AJ969069	5	2587	5073	2487	1	arp3A	adhesion related protein, transmembrane
36	CC	CAI94245	AJ969071	7	5538	7913	2376	1	arp3c	adhesion related protein, transmembrane
36	CC	CAI94262	AJ969072	7	4070	6574	2505	1	arp2a	adhesion related protein, transmembrane
36	CC	CAI94268	AJ969072	11	9962	12013	2052	1	arp4a	adhesion related protein, transmembrane
36	CC	CAI94278	AJ969070	3	1740	4238	2499	1	arp3d	adhesion related protein, transmembrane
36	CC	CAI94295	AJ969073	8	6038	8623	2586	1	arp5a	adhesion related protein, transmembrane
36	CC	CAI94298	AJ969073	11	9559	12054	2496	1	arp3b	adhesion related protein, transmembrane
36	CC	CAI94301	AJ969073	14	13449	15872	2424	1	arp2b	adhesion related protein, transmembrane
36	CC	KAI92007	AGBZ02000006	11	8593	10944	2352	1	NA	hypothetical protein
36	CC	KAI92021	AGBZ02000005	11	7268	9517	2250	1	NA	hypothetical protein
36	CC	KAI92022	AGBZ02000005	12	9868	11970	2103	1	NA	hypothetical protein
36	CC	KAI92023	AGBZ02000005	14	12764	14929	2166	1	NA	hypothetical protein
36	CC	KAI92024	AGBZ02000005	15	15280	17340	2061	1	NA	hypothetical protein
36	CC	KIH78269	JTLV01000012	1	1	2400	2400	1	NA	putative adhesion-related protein
36	Se	AKM53635	CP011856	27	27566	28639	1074	1	NA	adhesin-like protein
79	CC	AGM25528	CP005077	941	1035440	1036429	990	-1	NA	hypothetical protein
79	CC	AGM26539	CP005078	943	1024577	1025566	990	-1	NA	hypothetical protein
79	CC	CAK99814	AM285321	56	42917	43216	300	-1	NA	hypothetical protein
79	CC	CAK99815	AM285321	57	43230	43688	459	-1	NA	hypothetical transmembrane protein
79	CC	ELL44769	AMGI01000009	8	5987	6973	987	-1	NA	hypothetical protein
79	CC	KAI92814	AGBZ02000001	351	370551	371537	987	-1	NA	hypothetical protein
79	CC	KIH78311	JTLV01000010	26	18108	18383	276	-1	NA	hypothetical protein
79	CC	KIH78312	JTLV01000010	27	18385	19011	627	-1	NA	putative lipoprotein
79	Se	AKM53987	CP011856	379	426141	427178	1038	1	NA	hypothetical protein
80	CC	AGM25555	CP005077	968	1069799	1070698	900	-1	NA	hypothetical protein
80	CC	AGM26566	CP005078	970	1059021	1059926	906	-1	NA	hypothetical protein
80	CC	CAK98939	AM285305	147	123154	123741	588	1	NA	hypothetical transmembrane protein
80	CC	CAK98955	AM285306	12	5729	6061	333	1	NA	hypothetical transmembrane protein
80	CC	ELL44632	AMGI01000013	14	14467	15375	909	-1	NA	hypothetical protein
80	CC	KAI92996	AGBZ02000001	562	615810	616718	909	-1	NA	hypothetical protein
80	CC	KIH79282	JTLV01000004	7	5512	5973	462	1	NA	hypothetical protein
80	CC	KIH79285	JTLV01000004	10	7183	7419	237	1	NA	hypothetical protein
80	Se	AKM53800	CP011856	192	226288	227262	975	1	NA	hypothetical protein
253	CC	AGM24997	CP005077	410	461025	462044	1020	1	spi	spiralin
253	CC	AGM26014	CP005078	418	461659	462408	750	1	spi	spiralin
253	CC	CAK98931	AM285305	139	114260	114985	726	1	spi	spiralin lipoprotein
253	CC	ELL44999	AMGI01000001	6	8094	8822	729	-1	NA	spiralin
253	CC	KAI92517	AGBZ02000001	13	13114	13842	729	-1	NA	Spiralin
253	CC	KIH78937	JTLV01000005	46	26312	27013	702	-1	NA	spiralin
253	Se	AKM54194	CP011856	586	676139	677104	966	1	NA	hypothetical protein
253	Se	AKM54719	CP011856	1111	1276149	1277270	1122	-1	NA	spiralin
363	CC	AGM25519	CP005077	932	1025753	1026964	1212	-1	NA	malate permease
363	CC	AGM26529	CP005078	933	1015062	1016267	1206	-1	NA	malate permease
363	CC	CAK99801	AM285321	43	35288	36328	1041	-1	NA	hypothetical conserved permease protein
363	CC	ELL44763	AMGI01000009	2	1236	2447	1212	-1	NA	malate permease
363	CC	KAI92808	AGBZ02000001	345	365801	367012	1212	-1	NA	malate permease
363	CC	KIH78295	JTLV01000010	10	5170	6384	1215	-1	NA	malate permease
363	CC	KIH79026	JTLV01000005	135	100559	101773	1215	-1	NA	malate permease
363	Se	AKM54692	CP011856	1084	1244753	1245955	1203	-1	NA	malate permease
400	CC	AGM24607	CP005077	20	29340	30347	1008	1	dusB	tRNA-dihydrouridine synthase B
400	CC	AGM25616	CP005078	20	29319	30326	1008	1	dusB	tRNA-dihydrouridine synthase B
400	CC	CAK98264	AM285302	17	20140	20928	789	1	dus1	probable trna-dihydrouridine synthase n-terminal truncated protein
400	CC	ELL44719	AMGI01000010	50	69068	70060	993	1	dusB	tRNA-dihydrouridine synthase B
400	CC	KAI92898	AGBZ02000001	442	485210	486202	993	1	NA	hypothetical protein
400	CC	KIH80278	JTLV01000001	27	28983	29978	996	1	dusB	tRNA-dihydrouridine synthase B
400	Se	AKM53645	CP011856	37	43101	44093	993	1	dusB	tRNA-dihydrouridine synthase B
401	CC	AGM24608	CP005077	21	30334	31836	1503	1	lysS	lysyl-tRNA synthetase
401	CC	AGM25617	CP005078	21	30313	31815	1503	1	lysS	lysyl-tRNA synthetase
401	CC	CAK98265	AM285302	18	20946	22448	1503	1	lysS	lysyl-trna synthetase protein
401	CC	ELL44720	AMGI01000010	51	70078	71580	1503	1	lysS	lysyl-tRNA synthetase
401	CC	KAI92899	AGBZ02000001	443	486220	487722	1503	1	NA	lysyl-tRNA synthetase
401	CC	KIH80279	JTLV01000001	28	29995	31497	1503	1	lysS	lysyl-tRNA synthetase
401	Se	AKM53646	CP011856	38	44117	45619	1503	1	lysS	lysyl-tRNA synthetase
405	CC	AGM24652	CP005077	65	82227	83900	1674	1	NA	MATE efflux family protein
405	CC	AGM25683	CP005078	87	102936	104609	1674	1	NA	MATE efflux family protein
405	CC	CAK98331	AM285302	84	85486	85695	210	1	NA	hypothetical transmembrane protein
405	CC	ELL44761	AMGI01000010	92	121835	123511	1677	1	NA	MATE efflux family protein
405	CC	KAI92938	AGBZ02000001	482	537976	539652	1677	1	NA	multidrug transporter
405	CC	KIH78646	JTLV01000008	193	154153	155829	1677	-1	NA	MATE efflux family protein
405	Se	AKM54744	CP011856	1136	1307561	1308973	1413	-1	NA	MATE efflux family protein
416	CC	AGM24748	CP005077	161	182690	183223	534	1	NA	DNA directed RNA polymerase subunit delta
416	CC	AGM25779	CP005078	183	205435	205968	534	1	NA	DNA directed RNA polymerase subunit delta
416	CC	CAK98532	AM285304	67	53464	54006	543	1	NA	hypothetical rna dna-directed polymerase protein
416	CC	ELL44384	AMGI01000017	20	17992	18543	552	1	NA	DNA directed RNA polymerase subunit delta
416	CC	KAI92049	AGBZ02000004	21	18953	19504	552	1	NA	DNA directed RNA polymerase subunit delta
416	CC	KIH79425	JTLV01000003	22	19768	20307	540	1	NA	DNA directed RNA polymerase subunit delta
416	Se	AKM53822	CP011856	214	252169	252708	540	1	rpoE	DNA directed RNA polymerase subunit delta
418	CC	AGM24867	CP005077	280	305373	306137	765	1	NA	hypothetical protein
418	CC	AGM25895	CP005078	299	320974	321738	765	1	NA	hypothetical protein
418	CC	CAK98647	AM285304	182	158051	158809	759	1	NA	hypothetical transmembrane protein
418	CC	ELL44314	AMGI01000018	35	40375	41133	759	1	NA	hypothetical protein
418	CC	KAI92151	AGBZ02000004	125	120804	121562	759	1	NA	hypothetical protein
418	CC	KIH79592	JTLV01000003	189	154959	155693	735	1	NA	hypothetical protein
418	Se	AKM53935	CP011856	327	361773	362519	747	1	NA	hypothetical protein
422	CC	AGM24906	CP005077	319	348597	349298	702	1	uppS	undecaprenyl pyrophosphate synthase
422	CC	AGM25934	CP005078	338	364180	364881	702	1	uppS	undecaprenyl pyrophosphate synthase
422	CC	CAK98711	AM285304	246	215934	216641	708	1	uppS	undecaprenyl pyrophosphate synthetase protein
422	CC	ELL44234	AMGI01000019	5	3106	3813	708	1	uppS	undecaprenyl pyrophosphate synthase
422	CC	KAI92206	AGBZ02000004	185	180606	181313	708	1	NA	UDP pyrophosphate synthase
422	CC	KIH78700	JTLV01000007	40	30969	31664	696	1	uppS	undecaprenyl pyrophosphate synthase
422	Se	AKM54431	CP011856	823	949177	949761	585	-1	uppS	undecaprenyl pyrophosphate synthase
423	CC	AGM24912	CP005077	325	358233	358991	759	1	recO	DNA repair protein recO
423	CC	AGM25940	CP005078	344	373816	374574	759	1	recO	DNA repair protein recO
423	CC	CAK98717	AM285304	252	225924	226331	408	1	NA	hypothetical protein
423	CC	ELL44240	AMGI01000019	11	12761	13507	747	1	recO	DNA repair protein recO
423	CC	KAI92212	AGBZ02000004	191	190261	191007	747	1	NA	DNA repair protein RecO
423	CC	KIH78706	JTLV01000007	46	40634	41239	606	1	recO	DNA repair protein recO
423	Se	AKM54423	CP011856	815	938184	938939	756	-1	recO	DNA repair protein recO
433	CC	AGM25069	CP005077	482	544460	545251	792	-1	NA	hypothetical protein
433	CC	AGM26127	CP005078	531	569995	570786	792	-1	NA	hypothetical protein
433	CC	CAK99237	AM285310	37	30730	31503	774	1	NA	hypothetical transmembrane protein
433	CC	ELL44963	AMGI01000003	37	49521	50351	831	1	NA	hypothetical protein
433	CC	KAI92601	AGBZ02000001	106	121066	121896	831	1	NA	hypothetical protein
433	CC	KIH78757	JTLV01000006	37	37164	37877	714	1	NA	hypothetical protein
433	Se	AKM54380	CP011856	772	889275	890069	795	-1	NA	hypothetical protein
435	CC	AGM25083	CP005077	496	556602	558542	1941	-1	copA	copper transporter ATPase
435	CC	AGM26143	CP005078	547	582251	584191	1941	-1	copA	copper transporter ATPase
435	CC	ELL44138	AMGI01000021	5	5850	7787	1938	1	copA	copper transporter ATPase
435	CC	KAI92269	AGBZ02000004	252	259310	261247	1938	1	NA	copper-transporting ATPase
435	CC	KIH79744	JTLV01000003	341	272570	274492	1923	1	copA	copper transporter ATPase
435	Se	AKM54564	CP011856	956	1100025	1102400	2376	-1	ctpV	cation-transporting ATPase V
435	Se	AKM54693	CP011856	1085	1246123	1248096	1974	-1	copA	copper transporter ATPase
438	CC	AGM25238	CP005077	651	727861	729378	1518	-1	yxkO	carbohydrate kinase
438	CC	AGM26274	CP005078	678	734209	735726	1518	-1	yxkO	carbohydrate kinase
438	CC	CAK98904	AM285305	112	84757	85557	801	1	yxkO	hypothetical carbohydrate kinase c-terminal truncated transmembrane protein
438	CC	ELL45024	AMGI01000001	31	36883	38415	1533	-1	yxkO	carbohydrate kinase
438	CC	KAI92543	AGBZ02000001	39	41835	43367	1533	-1	NA	carbohydrate kinase
438	CC	KIH79125	JTLV01000005	234	171949	173277	1329	-1	yxkO	carbohydrate kinase
438	Se	AKM54331	CP011856	723	837297	838811	1515	-1	NA	carbohydrate kinase
440	CC	AGM25295	CP005077	708	793346	794287	942	-1	pldB	lysophospholipase
440	CC	AGM26334	CP005078	738	801828	802769	942	-1	pldB	lysophospholipase
440	CC	CAK99229	AM285310	29	23679	24338	660	-1	NA	hypothetical lysophospholipase protein
440	CC	ELL44956	AMGI01000003	30	42935	43870	936	-1	pldB	lysophospholipase
440	CC	KAI92594	AGBZ02000001	99	114480	115415	936	-1	NA	lysophospholipase
440	CC	KIH78750	JTLV01000006	30	30828	31541	714	-1	pldB	lysophospholipase
440	Se	AKM54704	CP011856	1096	1256573	1257499	927	-1	pldB	lysophospholipase
446	CC	AGM25365	CP005077	778	863901	864386	486	-1	rimP	ribosome maturation factor RimP
446	CC	AGM26414	CP005078	818	880090	880575	486	-1	rimP	ribosome maturation factor RimP
446	CC	CAK99623	AM285319	14	11190	11672	483	-1	ylxS	conserved hypothetical upf0090 protein
446	CC	ELL44910	AMGI01000004	37	40526	41008	483	-1	rimP	ribosome maturation factor RimP
446	CC	KAI92675	AGBZ02000001	194	205786	206268	483	-1	NA	ribosome maturation factor RimP
446	CC	KIH78878	JTLV01000006	158	144869	145351	483	-1	rimP	ribosome maturation factor RimP
446	Se	AKM54575	CP011856	967	1114157	1114645	489	-1	rimP	ribosome maturation factor RimP
447	CC	AGM25399	CP005077	812	899658	899924	267	-1	NA	hypothetical protein
447	CC	AGM26451	CP005078	855	921140	921406	267	-1	NA	hypothetical protein
447	CC	CAK98689	AM285304	224	197606	197869	264	-1	NA	hypothetical transmembrane protein
447	CC	ELL44344	AMGI01000018	65	75429	75692	264	-1	NA	hypothetical protein
447	CC	KAI92181	AGBZ02000004	155	155857	156120	264	-1	NA	hypothetical protein
447	CC	KIH79640	JTLV01000003	237	196158	196421	264	-1	NA	hypothetical protein
447	Se	AKM54457	CP011856	849	977958	978227	270	1	NA	hypothetical protein
451	CC	AGM25529	CP005077	942	1036485	1037279	795	-1	NA	hypothetical protein
451	CC	AGM26540	CP005078	944	1025616	1026410	795	-1	NA	hypothetical protein
451	CC	CAK99816	AM285321	58	44099	44554	456	-1	NA	hypothetical transmembrane protein
451	CC	ELL44770	AMGI01000009	9	7320	8114	795	-1	NA	hypothetical protein
451	CC	KAI92815	AGBZ02000001	352	371884	372678	795	-1	NA	hypothetical protein
451	Se	AKM53981	CP011856	373	420613	421437	825	1	NA	hypothetical protein
451	Se	AKM53982	CP011856	374	421439	422236	798	1	NA	membrane protein
453	CC	AGM25550	CP005077	963	1062657	1063247	591	1	NA	hypothetical protein
453	CC	AGM26561	CP005078	965	1051857	1052447	591	1	NA	hypothetical protein
453	CC	CAK99836	AM285321	78	69287	69889	603	1	yvyE	conserved hypothetical upf0029 protein
453	CC	ELL44790	AMGI01000009	29	32710	33312	603	1	NA	hypothetical protein
453	CC	KAI92835	AGBZ02000001	372	397266	397877	612	1	NA	Xaa-Pro dipeptidase
453	CC	KIH80357	JTLV01000001	106	95970	96572	603	-1	NA	hypothetical protein
453	Se	AKM54736	CP011856	1128	1298621	1299208	588	1	NA	Xaa-Pro dipeptidase
471	CC	AGM24667	CP005077	80	99195	100148	954	1	glk	glucokinase
471	CC	AGM25696	CP005078	100	118728	119681	954	1	glk	glucokinase
471	CC	CAK98343	AM285302	96	95147	96100	954	1	glk	hypothetical glucokinase transmembrane protein
471	CC	ELL44518	AMGI01000016	66	69518	70471	954	-1	glk	glucokinase
471	CC	KAI92445	AGBZ02000003	71	71421	72374	954	-1	NA	glucokinase
471	Se	AKM53708	CP011856	100	115687	116412	726	1	glk	glucokinase
472	CC	AGM24733	CP005077	146	169978	171294	1317	1	gid1	tRNA (uracil-5-)-methyltransferase Gid
472	CC	AGM25764	CP005078	168	192731	194047	1317	1	gid1	tRNA (uracil-5-)-methyltransferase Gid
472	CC	CAK98513	AM285304	48	40967	41989	1023	1	gid	probable gid protein c-terminal truncated
472	CC	ELL44368	AMGI01000017	4	5338	6651	1314	1	gid1	tRNA (uracil-5-)-methyltransferase Gid
472	CC	KAI92033	AGBZ02000004	5	6299	7612	1314	1	NA	tRNA (uracil-5-)-methyltransferase
472	Se	AKM53804	CP011856	196	232854	234176	1323	1	gid	tRNA (uracil-5-)-methyltransferase Gid
474	CC	AGM24881	CP005077	294	320539	321357	819	1	NA	HAD family hydrolase
474	CC	AGM25909	CP005078	313	336147	336965	819	1	NA	HAD family hydrolase
474	CC	CAK98659	AM285304	194	172028	172840	813	1	ycsE	putative haloacid dehalogenase-like hydrolase protein
474	CC	ELL44327	AMGI01000018	48	54309	55121	813	1	NA	HAD family hydrolase
474	CC	KAI92164	AGBZ02000004	138	134738	135550	813	1	NA	HAD family hydrolase
474	Se	AKM54486	CP011856	878	1011926	1012732	807	-1	NA	HAD family hydrolase
477	CC	AGM24940	CP005077	353	391080	392402	1323	1	gid2	tRNA (uracil-5-)-methyltransferase Gid
477	CC	AGM25959	CP005078	363	396863	398185	1323	1	gid2	tRNA (uracil-5-)-methyltransferase Gid
477	CC	ELL44261	AMGI01000019	32	37011	38345	1335	1	gid2	tRNA (uracil-5-)-methyltransferase Gid
477	CC	KAI92233	AGBZ02000004	212	214576	215910	1335	1	NA	tRNA (uracil-5-)-methyltransferase
477	CC	KIH79689	JTLV01000003	286	228319	229653	1335	1	gid	tRNA (uracil-5-)-methyltransferase Gid
477	Se	AKM54029	CP011856	421	469699	471012	1314	1	gid	tRNA (uracil-5-)-methyltransferase Gid
488	CC	AGM25054	CP005077	467	527664	528725	1062	-1	chiA	chitinase
488	CC	AGM26107	CP005078	511	551129	552190	1062	-1	chiA	chitinase
488	CC	ELL44128	AMGI01000022	6	7603	8370	768	-1	chiA	chitinase
488	CC	KAI92348	AGBZ02000004	334	364826	365593	768	-1	NA	chitinase
488	CC	KIH79801	JTLV01000003	398	324743	325813	1071	1	chiA	chitinase
488	Se	AKM54202	CP011856	594	689201	690049	849	1	NA	chitinase
490	CC	AGM25189	CP005077	602	675205	675984	780	-1	NA	putative RpiR family transcriptional regulator
490	CC	AGM26229	CP005078	633	686511	687290	780	-1	NA	putative RpiR family transcriptional regulator
490	CC	ELL44562	AMGI01000014	15	12915	13700	786	1	NA	putative RpiR family transcriptional regulator
490	CC	KAI93024	AGBZ02000001	592	639816	640601	786	1	NA	RpiR family transcriptional regulator
490	CC	KIH79947	JTLV01000003	544	430369	430971	603	1	NA	putative RpiR family transcriptional regulator
490	Se	AKM54280	CP011856	672	780963	781769	807	-1	NA	hypothetical protein
495	CC	AGM25290	CP005077	703	787815	789536	1722	-1	murP	PTS system N-acetylmuramic acid-specific EIIBC component
495	CC	AGM26330	CP005078	734	796424	798145	1722	-1	murP	PTS system N-acetylmuramic acid-specific EIIBC component
495	CC	ELL44951	AMGI01000003	25	32216	33940	1725	-1	murP	PTS system N-acetylmuramic acid-specific EIIBC component
495	CC	KAI92590	AGBZ02000001	94	103761	105485	1725	-1	NA	N-acetylmuramic acid phosphotransfer permease
495	CC	KIH78742	JTLV01000006	22	19840	21087	1248	-1	murP	PTS system N-acetylmuramic acid-specific EIIBC component
495	Se	AKM53957	CP011856	349	381609	383339	1731	1	murP	PTS system N-acetylmuramic acid-specific EIIBC component
496	CC	AGM25291	CP005077	704	789647	790483	837	-1	ybbH	GntR family transcriptional regulator
496	CC	AGM26331	CP005078	735	798255	799091	837	-1	ybbH	GntR family transcriptional regulator
496	CC	ELL44952	AMGI01000003	26	34067	34903	837	-1	ybbH	GntR family transcriptional regulator
496	CC	KAI92591	AGBZ02000001	95	105612	106448	837	-1	NA	GntR family transcriptional regulator
496	CC	KIH78744	JTLV01000006	24	21688	22524	837	-1	ybbH	GntR family transcriptional regulator
496	Se	AKM53956	CP011856	348	380657	381493	837	1	NA	GntR family transcriptional regulator
497	CC	AGM25314	CP005077	727	810235	810591	357	-1	NA	hypothetical protein
497	CC	AGM26353	CP005078	757	818754	819110	357	-1	NA	hypothetical protein
497	CC	CAK99268	AM285310	68	46764	47189	426	-1	NA	hypothetical transmembrane protein
497	CC	ELL44972	AMGI01000003	46	57486	57839	354	-1	NA	hypothetical protein
497	CC	KAI92610	AGBZ02000001	115	129035	129388	354	-1	NA	hypothetical protein
497	Se	AKM54526	CP011856	918	1058497	1058856	360	-1	NA	hypothetical protein
499	CC	AGM25370	CP005077	783	868785	869990	1206	-1	NA	hypothetical protein
499	CC	AGM26423	CP005078	827	891244	892449	1206	-1	NA	hypothetical protein
499	CC	CAK98869	AM285305	77	58045	59262	1218	1	NA	hypothetical transmembrane protein
499	CC	ELL44991	AMGI01000002	15	13921	14859	939	-1	NA	hypothetical protein
499	CC	KAI92559	AGBZ02000001	58	61363	62526	1164	-1	NA	hypothetical protein
499	Se	AKM53976	CP011856	368	407900	409108	1209	-1	NA	hypothetical protein
502	CC	AGM25414	CP005077	827	919190	920401	1212	-1	NA	hypothetical protein
502	CC	AGM26466	CP005078	870	940690	941901	1212	-1	NA	hypothetical protein
502	CC	CAK99726	AM285320	76	55342	56502	1161	-1	NA	hypothetical transmembrane protein
502	CC	ELL44873	AMGI01000005	32	40404	41564	1161	-1	NA	hypothetical protein
502	CC	KAI92730	AGBZ02000001	252	275028	276188	1161	-1	NA	hypothetical protein
502	Se	AKM54327	CP011856	719	828960	830123	1164	-1	NA	hypothetical protein
508	CC	AGM25518	CP005077	931	1024739	1025743	1005	-1	ldhA	D-lactate dehydrogenase
508	CC	AGM26528	CP005078	932	1014048	1015052	1005	-1	ldhA	D-lactate dehydrogenase
508	CC	ELL44762	AMGI01000009	1	199	1203	1005	-1	ldhA	D-lactate dehydrogenase
508	CC	KAI92807	AGBZ02000001	344	364764	365756	993	-1	NA	lactate dehydrogenase
508	CC	KIH78294	JTLV01000010	9	4127	5131	1005	-1	ldhA	D-lactate dehydrogenase
508	Se	AKM54691	CP011856	1083	1243728	1244735	1008	-1	ldhA	D-lactate dehydrogenase
511	CC	AGM25849	CP005078	253	266962	267279	318	1	NA	hypothetical protein
511	CC	CAK98608	AM285304	143	116892	117209	318	1	NA	hypothetical protein
511	CC	ELL44282	AMGI01000018	3	2484	2801	318	1	NA	hypothetical protein
511	CC	KAI92120	AGBZ02000004	92	82817	83134	318	1	NA	hypothetical protein
511	CC	KIH79531	JTLV01000003	128	100052	100369	318	1	NA	hypothetical protein
511	Se	AKM53916	CP011856	308	341507	341824	318	1	NA	hypothetical protein
670	CC	CAK98727	AM285304	262	236541	237470	930	1	NA	hypothetical transmembrane protein
670	CC	CAK98728	AM285304	263	237528	238424	897	1	NA	hypothetical transmembrane protein
670	CC	ELL44249	AMGI01000019	20	23581	25539	1959	1	NA	hypothetical protein
670	CC	KAI92222	AGBZ02000004	201	201145	203103	1959	1	NA	hypothetical protein
670	CC	KIH78886	JTLV01000006	166	154826	155419	594	-1	NA	hypothetical protein
670	Se	AKM54387	CP011856	779	897127	899166	2040	-1	NA	hypothetical protein
692	CC	AGM25071	CP005077	484	545708	546460	753	-1	NA	putative chitin deacetylase
692	CC	AGM26129	CP005078	533	571242	571994	753	-1	NA	putative chitin deacetylase
692	CC	ELL44680	AMGI01000010	11	16441	17193	753	-1	NA	putative chitin deacetylase
692	CC	KAI92851	AGBZ02000001	390	422499	423251	753	-1	NA	chitin deacetylase
692	Se	AKM54425	CP011856	817	940002	940790	789	1	NA	putative chitin deacetylase
695	CC	AGM25237	CP005077	650	724639	727845	3207	-1	NA	ABC transporter permease
695	CC	AGM26273	CP005078	677	730987	734193	3207	-1	NA	ABC transporter permease
695	CC	CAK98906	AM285305	114	86291	89491	3201	1	NA	hypothetical transmembrane protein
695	CC	KAI92542	AGBZ02000001	38	38599	41766	3168	-1	NA	ABC transporter permease
695	Se	AKM54330	CP011856	722	834018	837245	3228	-1	NA	ABC transporter permease
698	CC	AGM25292	CP005077	705	790493	790693	201	-1	NA	hypothetical protein
698	CC	AGM26332	CP005078	736	799101	799301	201	-1	NA	hypothetical protein
698	CC	ELL44953	AMGI01000003	27	34905	35120	216	-1	NA	hypothetical protein
698	CC	KIH78745	JTLV01000006	25	22539	22742	204	-1	NA	hypothetical protein
698	Se	AKM53955	CP011856	347	380435	380641	207	1	NA	hypothetical protein
701	CC	AGM25396	CP005077	809	896510	897943	1434	-1	pbuG	xanthine/uracil permease
701	CC	AGM26448	CP005078	852	917992	919425	1434	-1	pbuG	xanthine/uracil permease
701	CC	ELL44850	AMGI01000005	9	10062	11297	1236	-1	pbuG	xanthine/uracil permease
701	CC	KIH80171	JTLV01000002	133	109117	110532	1416	1	pbuG	xanthine/uracil permease
701	Se	AKM53729	CP011856	121	134692	136125	1434	1	pbuG	xanthine/uracil permease
708	CC	AGM26200	CP005078	604	655179	656213	1035	-1	NA	hypothetical protein
708	CC	CAK99762	AM285321	4	3823	4839	1017	1	NA	hypothetical lipoprotein transmembrane
708	CC	ELL44593	AMGI01000014	46	45843	46859	1017	1	NA	hypothetical protein
708	CC	KAI93055	AGBZ02000001	624	672796	673812	1017	1	NA	hypothetical protein
708	Se	AKM53980	CP011856	372	419479	420525	1047	1	NA	hypothetical protein
709	CC	AGM26483	CP005078	887	964852	966129	1278	-1	NA	hypothetical protein
709	CC	ELL44670	AMGI01000010	1	744	2012	1269	-1	NA	hypothetical protein
709	CC	KAI92838	AGBZ02000001	375	401205	402431	1227	-1	NA	hypothetical protein
709	CC	KIH80354	JTLV01000001	103	92351	92734	384	1	NA	hypothetical protein
709	Se	AKM53846	CP011856	238	277229	278503	1275	1	NA	hypothetical protein
746	CC	CAK98255	AM285302	8	11282	11806	525	1	recR	putative recombination protein recr dna repair
746	CC	ELL44711	AMGI01000010	42	60393	60974	582	1	recR	recombination protein RecR
746	CC	KAI92890	AGBZ02000001	434	476517	477098	582	1	NA	recombination protein RecR
746	CC	KIH80259	JTLV01000001	8	11372	11953	582	1	recR	recombination protein RecR
746	Se	AKM53616	CP011856	8	11366	11950	585	1	recR	recombination protein RecR
747	CC	CAK98408	AM285303	14	11869	12720	852	1	NA	hypothetical haloacid dehalogenase-like hydrolase protein
747	CC	ELL44504	AMGI01000016	52	58247	59098	852	-1	NA	Cof-like hydrolase
747	CC	KAI92432	AGBZ02000003	57	60150	61001	852	-1	NA	hydrolase
747	CC	KIH78596	JTLV01000008	143	118993	119685	693	-1	NA	Cof-like hydrolase
747	Se	AKM53725	CP011856	117	130599	131453	855	1	NA	Cof-like hydrolase
748	CC	CAK98412	AM285303	18	15857	16615	759	1	NA	hypothetical protein
748	CC	ELL44500	AMGI01000016	48	54352	55110	759	-1	NA	hypothetical protein
748	CC	KAI92428	AGBZ02000003	53	56255	57013	759	-1	NA	hypothetical protein
748	CC	KIH78592	JTLV01000008	139	115081	115848	768	-1	NA	hypothetical protein
748	Se	AKM53734	CP011856	126	143564	144331	768	1	NA	hypothetical protein
749	CC	CAK98439	AM285303	45	37238	37552	315	1	NA	hypothetical transmembrane protein
749	CC	ELL44488	AMGI01000016	36	41871	42404	534	-1	NA	hypothetical protein
749	CC	KAI92417	AGBZ02000003	40	43775	44308	534	-1	NA	hypothetical protein
749	CC	KIH78580	JTLV01000008	127	102670	103008	339	-1	NA	hypothetical protein
749	Se	AKM53749	CP011856	141	158681	159259	579	1	NA	hypothetical protein
750	CC	CAK99638	AM285319	29	27526	28167	642	1	yfkO	hypothetical nadph nitroreductase oxidoreductase protein
750	CC	ELL44844	AMGI01000005	3	3384	4022	639	1	NA	nitroreductase
750	CC	KAI92702	AGBZ02000001	224	237838	238476	639	1	NA	nitroreductase
750	CC	KIH80180	JTLV01000002	142	116333	116836	504	-1	NA	nitroreductase
750	Se	AKM53791	CP011856	183	208899	209537	639	-1	NA	nitroreductase
751	CC	CAK99591	AM285318	6	5760	6371	612	1	kgdA	putative 2-dehydro-3-deoxyphosphogluconate aldolase protein
751	CC	ELL44173	AMGI01000021	40	55954	56565	612	1	kdgA	2-keto-3-deoxygluconate-6-phosphate aldolase
751	CC	KAI92303	AGBZ02000004	287	309408	310019	612	1	NA	2-dehydro-3-deoxyphosphogluconate aldolase
751	CC	KIH79981	JTLV01000003	578	464593	465213	621	1	kdgA	2-keto-3-deoxygluconate-6-phosphate aldolase
751	Se	AKM53826	CP011856	218	256331	256963	633	-1	kdgA	2-keto-3-deoxy-6-phosphogluconate aldolase
752	CC	CAK98897	AM285305	105	77376	77837	462	-1	NA	hypothetical protein
752	CC	ELL44979	AMGI01000002	3	2661	3122	462	1	NA	hypothetical protein
752	CC	KAI92547	AGBZ02000001	46	50329	50790	462	1	NA	hypothetical protein
752	CC	KIH79163	JTLV01000005	272	196879	197340	462	1	NA	hypothetical protein
752	Se	AKM53931	CP011856	323	355848	356315	468	1	NA	hypothetical protein
753	CC	CAK99206	AM285310	6	5730	6425	696	-1	NA	hypothetical transmembrane protein
753	CC	ELL44938	AMGI01000003	12	12858	13553	696	-1	NA	hypothetical protein
753	CC	KAI92578	AGBZ02000001	80	84989	85684	696	-1	NA	hypothetical protein
753	CC	KIH79268	JTLV01000005	377	282709	283182	474	-1	NA	hypothetical protein
753	Se	AKM53969	CP011856	361	399933	400640	708	1	NA	hypothetical protein
754	CC	CAK98453	AM285303	59	46277	47434	1158	1	NA	conserved hypothetical transmembrane protein
754	CC	ELL44481	AMGI01000016	29	34483	35976	1494	-1	NA	hypothetical protein
754	CC	KAI92410	AGBZ02000003	33	36387	37880	1494	-1	NA	hypothetical protein
754	Se	AKM54018	CP011856	410	455510	456997	1488	1	NA	hypothetical protein
754	Se	AKM54629	CP011856	1021	1176335	1177825	1491	-1	NA	hypothetical protein
755	CC	CAK99488	AM285316	16	8980	10182	1203	-1	NA	hypothetical transmembrane protein
755	CC	ELL44547	AMGI01000015	20	21764	22966	1203	1	NA	hypothetical protein
755	CC	KAI93190	AGBZ02000001	678	735705	736907	1203	1	NA	hypothetical protein
755	CC	KIH78952	JTLV01000005	61	35869	37095	1227	-1	NA	hypothetical protein
755	Se	AKM54125	CP011856	517	588365	589561	1197	1	NA	hypothetical protein
756	CC	CAK99048	AM285307	82	52673	53131	459	1	NA	hypothetical acetyltransferase protein
756	CC	ELL44098	AMGI01000024	3	3634	4092	459	-1	NA	acetyltransferase
756	CC	KAI92479	AGBZ02000002	26	33375	33833	459	-1	NA	acetyltransferase
756	CC	KIH79109	JTLV01000005	218	158869	159621	753	-1	NA	acetyltransferase
756	Se	AKM54170	CP011856	562	642826	643284	459	1	NA	acetyltransferase
757	CC	CAK98277	AM285302	30	29345	30886	1542	1	NA	hypothetical sodium/dicarboxylate symporter transmembrane protein
757	CC	ELL44728	AMGI01000010	59	78655	80196	1542	1	NA	proton/glutamate symporter
757	CC	KAI92906	AGBZ02000001	450	494795	496336	1542	1	NA	glutamate:protein symporter
757	CC	KIH80376	JTLV01000001	125	116556	118091	1536	1	NA	proton/glutamate symporter
757	Se	AKM54180	CP011856	572	657164	658699	1536	1	NA	proton/glutamate symporter
758	CC	CAL00012	AM285333	6	4421	5638	1218	1	NA	hypothetical transmembrane protein
758	CC	ELL44113	AMGI01000024	18	22273	23496	1224	1	NA	hypothetical protein
758	CC	KAI92492	AGBZ02000002	40	52008	53231	1224	1	NA	hypothetical protein
758	CC	KIH78992	JTLV01000005	101	73309	74541	1233	1	NA	hypothetical protein
758	Se	AKM54183	CP011856	575	660151	661365	1215	-1	NA	hypothetical protein
759	CC	CAK99061	AM285307	95	66011	67513	1503	1	NA	hypothetical protein
759	CC	ELL44122	AMGI01000023	8	12389	13891	1503	-1	NA	hypothetical protein
759	CC	KAI92466	AGBZ02000002	7	12643	14145	1503	-1	NA	hypothetical protein
759	CC	KIH79218	JTLV01000005	327	237248	238735	1488	-1	NA	hypothetical protein
759	Se	AKM54188	CP011856	580	669936	671387	1452	1	NA	hypothetical protein
760	CC	CAK98960	AM285306	17	10968	11861	894	1	yxeH	hypothetical haloacid dehalogenase-like hydrolase protein
760	CC	ELL44627	AMGI01000013	9	8667	9560	894	-1	NA	HAD family hydrolase
760	CC	KAI92991	AGBZ02000001	557	610010	610903	894	-1	NA	HAD family hydrolase
760	CC	KIH79294	JTLV01000004	19	13395	14339	945	1	NA	HAD family hydrolase
760	Se	AKM54230	CP011856	622	720416	721312	897	-1	NA	HAD family hydrolase
761	CC	CAK99392	AM285313	2	2514	2987	474	-1	NA	hypothetical transmembrane protein
761	CC	ELL44207	AMGI01000021	74	96722	97195	474	1	NA	hypothetical protein
761	CC	KAI92337	AGBZ02000004	321	350385	350858	474	1	NA	hypothetical protein
761	CC	KIH79376	JTLV01000004	101	75503	75976	474	-1	NA	hypothetical protein
761	Se	AKM54238	CP011856	630	728868	729341	474	-1	NA	hypothetical protein
762	CC	CAK99234	AM285310	34	29239	29667	429	1	recU	hypothetical recu n-terminal truncated transmembrane protein
762	CC	ELL44960	AMGI01000003	34	47950	48459	510	1	recU	Holliday junction-specific endonuclease
762	CC	KAI92598	AGBZ02000001	103	119495	120004	510	1	NA	recombination protein U
762	CC	KIH78754	JTLV01000006	34	35589	36098	510	1	recU	Holliday junction-specific endonuclease
762	Se	AKM54515	CP011856	907	1050880	1051389	510	1	recU	Holliday junction-specific endonuclease
763	CC	CAK99259	AM285310	59	41381	42049	669	-1	NA	hypothetical protein with aldose 1-epimerase domain
763	CC	ELL44965	AMGI01000003	39	51567	52406	840	-1	NA	aldose 1-epimerase family protein
763	CC	KAI92603	AGBZ02000001	108	123116	123955	840	-1	NA	aldose epimerase
763	CC	KIH78769	JTLV01000006	49	47189	48028	840	-1	NA	aldose 1-epimerase family protein
763	Se	AKM54518	CP011856	910	1052378	1053217	840	-1	NA	aldose 1-epimerase family protein
764	CC	CAK99559	AM285317	34	32779	33117	339	-1	yloU	conserved hypothetical duf322 protein
764	CC	ELL44888	AMGI01000004	15	18746	19084	339	-1	NA	hypothetical protein
764	CC	KAI92653	AGBZ02000001	172	184008	184346	339	-1	NA	hypothetical protein
764	CC	KIH78852	JTLV01000006	132	122631	122993	363	-1	NA	hypothetical protein
764	Se	AKM54553	CP011856	945	1089724	1090053	330	-1	NA	hypothetical protein
785	CC	AGM24665	CP005077	78	96646	98136	1491	1	bglC	aryl-phospho-beta-d-glucosidase
785	CC	AGM25694	CP005078	98	116179	117669	1491	1	bglC	aryl-phospho-beta-d-glucosidase
785	CC	ELL44520	AMGI01000016	68	71532	73016	1485	-1	bglC	aryl-phospho-beta-d-glucosidase
785	Se	AKM53706	CP011856	98	112908	114398	1491	1	bglA	Aryl-phospho-beta-d-glucosidase
786	CC	AGM24666	CP005077	79	98150	99202	1053	1	NA	hypothetical protein
786	CC	AGM25695	CP005078	99	117683	118735	1053	1	NA	hypothetical protein
786	CC	ELL44519	AMGI01000016	67	70487	71521	1035	-1	NA	hypothetical protein
786	Se	AKM53707	CP011856	99	114409	115449	1041	1	NA	oxidoreductase
802	CC	AGM24831	CP005077	244	255535	256800	1266	1	pyrC	dihydroorotase
802	CC	ELL44548	AMGI01000014	1	121	1383	1263	1	pyrC	dihydroorotase
802	CC	KAI93011	AGBZ02000001	579	627014	628276	1263	1	NA	dihydroorotase
802	Se	AKM54004	CP011856	396	444749	446011	1263	1	pyrC	dihydroorotase
803	CC	AGM24832	CP005077	245	256802	257581	780	1	pyrK	dihydroorotate dehydrogenase electron transfer subunit
803	CC	ELL44549	AMGI01000014	2	1386	2150	765	1	pyrK	dihydroorotate dehydrogenase electron transfer subunit
803	CC	KAI93012	AGBZ02000001	580	628279	629043	765	1	NA	dihydroorotate dehydrogenase
803	Se	AKM54005	CP011856	397	446012	446773	762	1	pyrDII	dihydroorotate dehydrogenase
804	CC	AGM24833	CP005077	246	257582	258508	927	1	pyrD	dihydroorotate dehydrogenase 1B
804	CC	ELL44550	AMGI01000014	3	2174	3091	918	1	pyrD	dihydroorotate dehydrogenase 1B
804	CC	KAI93013	AGBZ02000001	581	629061	629984	924	1	NA	diguanylate cyclase
804	Se	AKM54006	CP011856	398	446784	447695	912	1	pyrDI	diguanylate cyclase
805	CC	AGM24835	CP005077	248	259198	259806	609	1	pyrE	orotate phosphoribosyltransferase
805	CC	ELL44552	AMGI01000014	5	3787	4398	612	1	pyrE	orotate phosphoribosyltransferase
805	CC	KAI93015	AGBZ02000001	583	630686	631291	606	1	NA	orotate phosphoribosyltransferase
805	Se	AKM54008	CP011856	400	448407	449027	621	1	pyrE	orotate phosphoribosyltransferase
820	CC	AGM25034	CP005077	447	507844	509097	1254	1	dinB	DNA polymerase IV
820	CC	AGM26091	CP005078	495	535287	536537	1251	1	dinB	DNA polymerase IV
820	CC	ELL44667	AMGI01000011	27	23645	24901	1257	-1	dinB	DNA polymerase IV
820	Se	AKM54192	CP011856	584	674170	675465	1296	1	dinB	DNA polymerase IV
845	CC	AGM25380	CP005077	793	877813	878967	1155	-1	NA	cation:H+ antiporter
845	CC	AGM25986	CP005078	390	423993	425144	1152	-1	yrbG	cation:H+ antiporter
845	CC	AGM26433	CP005078	837	900273	901427	1155	-1	NA	cation:H+ antiporter
845	Se	AKM54532	CP011856	924	1064545	1065720	1176	-1	NA	cation transporter
862	CC	AGM26484	CP005078	888	966117	967328	1212	-1	NA	hypothetical protein
862	CC	ELL44671	AMGI01000010	2	2028	3212	1185	-1	NA	hypothetical protein
862	CC	KAI92839	AGBZ02000001	376	402447	403631	1185	-1	NA	hypothetical protein
862	Se	AKM53845	CP011856	237	276033	277211	1179	1	NA	hypothetical protein
863	CC	AGM26485	CP005078	889	967349	969544	2196	-1	NA	hypothetical protein
863	CC	ELL44672	AMGI01000010	3	3222	5426	2205	-1	NA	hypothetical protein
863	CC	KAI92840	AGBZ02000001	377	403641	405845	2205	-1	NA	hypothetical protein
863	Se	AKM53844	CP011856	236	273846	276023	2178	1	NA	hypothetical protein
877	CC	ELL44729	AMGI01000010	60	80271	81611	1341	1	nox1	NADH oxidase
877	CC	KAI92907	AGBZ02000001	451	496411	497751	1341	1	NA	NADH oxidase
877	CC	KIH80377	JTLV01000001	126	118172	119515	1344	1	nox	NADH oxidase
877	Se	AKM53652	CP011856	44	50327	51466	1140	1	nirB	nitrite reductase
878	CC	ELL44950	AMGI01000003	24	31283	32188	906	-1	murQ	N-acetylmuramic acid 6-phosphate etherase
878	CC	KAI92589	AGBZ02000001	93	102828	103733	906	-1	NA	N-acetylmuramic acid-6-phosphate etherase
878	CC	KIH78741	JTLV01000006	21	18908	19813	906	-1	murQ	N-acetylmuramic acid 6-phosphate etherase
878	Se	AKM53958	CP011856	350	383411	384316	906	1	murQ	N-acetylmuramic acid 6-phosphate etherase
879	CC	CAK98738	AM285304	273	245265	246233	969	1	NA	hypothetical sodium-dependent transporter n-terminal and c-terminal truncated transmembrane protein
879	CC	ELL44259	AMGI01000019	30	32322	33893	1572	1	yhdH	sodium-dependent transporter
879	CC	KAI92231	AGBZ02000004	210	209886	211457	1572	1	NA	SNF family sodium-dependent transporter
879	Se	AKM54023	CP011856	415	461562	463148	1587	1	NA	hypothetical protein
880	CC	ELL44853	AMGI01000005	12	13064	13456	393	-1	NA	putative endoribonuclease
880	CC	KAI92710	AGBZ02000001	232	247519	247911	393	-1	NA	endoribonuclease L-PSP
880	CC	KIH80166	JTLV01000002	128	106365	106751	387	1	yabJ	endoribonuclease L-PSP
880	Se	AKM54031	CP011856	423	472596	472979	384	1	NA	endoribonuclease
881	CC	CAK99617	AM285319	8	4410	6473	2064	-1	fruA	pts system fructose-specific IIabc component transmembrane protein
881	CC	ELL44904	AMGI01000004	31	33733	35796	2064	-1	fruA1	PTS system fructose-specific IIABC component
881	CC	KAI92669	AGBZ02000001	188	198994	201057	2064	-1	NA	PTS fructose transporter subunit IIABC
881	Se	AKM54064	CP011856	456	512571	514601	2031	1	fruA	PTS system fructose-specific II component
882	CC	CAK98917	AM285305	125	99748	100341	594	1	NA	hypothetical protein
882	CC	ELL45013	AMGI01000001	20	22619	23368	750	-1	NA	hypothetical protein
882	CC	KAI92531	AGBZ02000001	27	27605	28354	750	-1	NA	hypothetical protein
882	Se	AKM54315	CP011856	707	820005	820754	750	-1	NA	RNA-binding protein S4
883	CC	ELL44856	AMGI01000005	15	16865	17659	795	-1	NA	RpiR family transcriptional regulator
883	CC	KAI92713	AGBZ02000001	235	251416	252210	795	-1	NA	RpiR family transcriptional regulator
883	CC	KIH80163	JTLV01000002	125	102077	102871	795	1	NA	RpiR family transcriptional regulator
883	Se	AKM54451	CP011856	843	970715	971524	810	-1	NA	RpiR family transcriptional regulator
884	CC	ELL44639	AMGI01000012	4	4314	6185	1872	-1	ulaA	PTS system ascorbate-specific transporter IICB component
884	CC	KAI92974	AGBZ02000001	537	591234	593105	1872	-1	NA	PTS beta-glucoside transporter subunit
884	CC	KIH79330	JTLV01000004	55	38943	40277	1335	1	ulaA	PTS system ascorbate-specific transporter IICB component
884	Se	AKM54535	CP011856	927	1067645	1069519	1875	-1	sgaT	PTS system ascorbate-specific IIC component
885	CC	ELL44884	AMGI01000004	11	13172	13918	747	-1	nagB	glucosamine-6-phosphate deaminase
885	CC	KAI92649	AGBZ02000001	168	178434	179180	747	-1	NA	glucosamine-6-phosphate deaminase
885	CC	KIH78847	JTLV01000006	127	115972	116718	747	-1	nagB	glucosamine-6-phosphate deaminase
885	Se	AKM54549	CP011856	941	1083828	1084583	756	-1	nagB	glucosamine-6-phosphate deaminase
886	CC	CAK98622	AM285304	157	124351	124920	570	1	smf	hypothetical dna processing protein smf n-terminal truncated
886	CC	KAI92361	AGBZ02000004	103	90098	90835	738	1	NA	hypothetical protein
886	CC	KIH79547	JTLV01000003	144	110235	110972	738	1	smf	DNA processing protein
886	Se	AKM54590	CP011856	982	1133829	1134587	759	-1	NA	DNA processing/uptake protein
983	CC	AGM24659	CP005077	72	91492	92898	1407	1	bgl	6-phospho-beta-glucosidase
983	CC	AGM25689	CP005078	93	111027	112433	1407	1	bgl	6-phospho-beta-glucosidase
983	Se	AKM53701	CP011856	93	107786	109192	1407	1	bgl	6-phospho-beta-glucosidase
985	CC	AGM24702	CP005077	115	134629	134880	252	-1	rpsT	30S ribosomal protein S20
985	CC	AGM25732	CP005078	136	156818	157069	252	-1	rpsT	30S ribosomal protein S20
985	Se	AKM53752	CP011856	144	163937	164188	252	-1	rpsT	30S ribosomal protein S20
987	CC	AGM24819	CP005077	232	245034	245504	471	1	NA	hypothetical protein
987	CC	AGM25851	CP005078	255	267917	268387	471	1	NA	hypothetical protein
987	Se	AKM53918	CP011856	310	342422	342892	471	1	NA	hypothetical protein
990	CC	AGM24963	CP005077	376	414841	415791	951	1	ldh	L-lactate dehydrogenase
990	CC	AGM25981	CP005078	385	419518	420468	951	1	ldh	L-lactate dehydrogenase
990	Se	AKM54383	CP011856	775	891966	892931	966	-1	ldh	L-lactate dehydrogenase
991	CC	AGM25002	CP005077	415	465653	465916	264	1	NA	hypothetical protein
991	CC	AGM26017	CP005078	421	463844	464107	264	1	NA	hypothetical protein
991	Se	AKM54244	CP011856	636	734780	735043	264	-1	NA	hypothetical protein
992	CC	AGM25012	CP005077	425	477489	479690	2202	1	fruB1	PTS system fructose-specific IIA component
992	CC	AGM26027	CP005078	431	476250	478463	2214	1	fruB1	PTS system fructose-specific IIA component
992	Se	AKM54733	CP011856	1125	1294532	1296670	2139	-1	NA	PTS system fructose-specific IIA component
993	CC	AGM25035	CP005077	448	509099	509734	636	1	NA	acetyltransferase
993	CC	AGM26092	CP005078	496	536542	537177	636	1	NA	acetyltransferase
993	Se	AKM54193	CP011856	585	675413	676039	627	1	NA	acetyltransferase
995	CC	AGM25072	CP005077	485	546707	547837	1131	-1	NA	hypothetical protein
995	CC	AGM26130	CP005078	534	572240	573370	1131	-1	NA	hypothetical protein
995	Se	AKM54508	CP011856	900	1044855	1046027	1173	-1	NA	hypothetical protein
996	CC	AGM25075	CP005077	488	550047	551129	1083	-1	eta	exfoliative toxin A/B
996	CC	AGM26137	CP005078	541	577457	578539	1083	-1	eta	exfoliative toxin A/B
996	Se	AKM54176	CP011856	568	651088	652167	1080	1	NA	C4-dicarboxylate ABC transporter
997	CC	AGM25090	CP005077	503	566729	568564	1836	-1	typA	GTP-binding protein
997	CC	AGM26150	CP005078	554	592364	594199	1836	-1	typA	GTP-binding protein
997	Se	AKM53930	CP011856	322	353833	355662	1830	1	typA	GTP-binding protein
998	CC	AGM25091	CP005077	504	568639	571884	3246	-1	NA	hypothetical protein
998	CC	AGM26152	CP005078	556	596968	600213	3246	-1	NA	hypothetical protein
998	Se	AKM54209	CP011856	601	698246	701548	3303	-1	NA	hypothetical protein
999	CC	AGM25099	CP005077	512	581281	581922	642	1	NA	hypothetical protein
999	CC	AGM26159	CP005078	563	607314	607955	642	1	NA	hypothetical protein
999	Se	AKM54184	CP011856	576	661358	662023	666	-1	NA	hypothetical protein
1000	CC	AGM25115	CP005077	528	598468	599814	1347	-1	nox3	NADH oxidase
1000	CC	AGM26174	CP005078	578	623562	624908	1347	-1	nox3	NADH oxidase
1000	Se	AKM54179	CP011856	571	655805	657148	1344	1	nox	NADH oxidase
1001	CC	AGM25125	CP005077	538	612555	613523	969	-1	ruvB	Holliday junction DNA helicase RuvB
1001	CC	AGM26184	CP005078	588	637582	638550	969	-1	ruvB	Holliday junction DNA helicase RuvB
1001	Se	AKM54081	CP011856	473	538688	539647	960	1	ruvB	Holliday junction DNA helicase RuvB
1007	CC	AGM25182	CP005077	595	662311	664368	2058	-1	NA	bacteriocin ABC transporter
1007	CC	AGM26222	CP005078	626	673664	675715	2052	-1	NA	bacteriocin ABC transporter
1007	Se	AKM54373	CP011856	765	879518	881578	2061	-1	NA	bacteriocin ABC transporter
1008	CC	AGM25187	CP005077	600	673277	674032	756	-1	NA	hypothetical protein
1008	CC	AGM26227	CP005078	631	684613	685368	756	-1	NA	hypothetical protein
1008	Se	AKM54114	CP011856	506	576205	576960	756	1	NA	hypothetical protein
1010	CC	AGM25251	CP005077	664	744453	745322	870	-1	NA	hypothetical protein
1010	CC	AGM26287	CP005078	691	749928	750809	882	-1	NA	hypothetical protein
1010	Se	AKM54211	CP011856	603	701966	702844	879	-1	NA	hypothetical protein
1011	CC	AGM25283	CP005077	696	780045	780890	846	-1	NA	putative HAD superfamily hydrolase
1011	CC	AGM26323	CP005078	727	788656	789501	846	-1	NA	putative HAD superfamily hydrolase
1011	Se	AKM53968	CP011856	360	399015	399857	843	1	NA	HAD superfamily hydrolase
1013	CC	AGM25334	CP005077	747	831673	832404	732	1	NA	short-chain dehydrogenase/reductase SDR
1013	CC	AGM26384	CP005078	788	848493	849224	732	1	NA	short-chain dehydrogenase/reductase SDR
1013	Se	AKM54542	CP011856	934	1075130	1075858	729	1	NA	oxidoreductase
1017	CC	AGM25359	CP005077	772	858738	859475	738	-1	yfiL	ABC transporter ATP-binding protein
1017	CC	AGM26408	CP005078	812	874929	875666	738	-1	yfiL	ABC transporter ATP-binding protein
1017	Se	AKM54570	CP011856	962	1109361	1110083	723	-1	NA	ABC transporter ATP-binding protein
1018	CC	AGM25381	CP005077	794	879142	879990	849	-1	gatY-kbaY	tagatose 1,6-diphosphate aldolase GatY/KbaY
1018	CC	AGM26434	CP005078	838	901604	902452	849	-1	gatY-kbaY	tagatose 1,6-diphosphate aldolase GatY/KbaY
1018	Se	AKM53653	CP011856	45	51805	52650	846	1	gatY	tagatose 1,6-diphosphate aldolase GatY
1019	CC	AGM25407	CP005077	820	911054	911698	645	-1	grpE	molecular chaperone GrpE (heat shock protein)
1019	CC	AGM26459	CP005078	863	932536	933180	645	-1	grpE	molecular chaperone GrpE (heat shock protein)
1019	Se	AKM53771	CP011856	163	186600	187265	666	1	grpE	molecular chaperone GrpE (heat shock protein)
1020	CC	AGM25415	CP005077	828	920593	921960	1368	1	NA	hypothetical protein
1020	CC	AGM26467	CP005078	871	942093	943460	1368	1	NA	hypothetical protein
1020	Se	AKM53763	CP011856	155	176857	178254	1398	-1	NA	hypothetical protein
1021	CC	AGM25421	CP005077	834	929485	930876	1392	-1	NA	hypothetical protein
1021	CC	AGM26473	CP005078	877	950513	951916	1404	-1	NA	hypothetical protein
1021	Se	AKM54633	CP011856	1025	1179702	1181024	1323	-1	NA	hypothetical protein
1022	CC	AGM25449	CP005077	862	959812	960279	468	-1	NA	hypothetical protein
1022	CC	AGM26501	CP005078	905	982014	982481	468	-1	NA	hypothetical protein
1022	Se	AKM54654	CP011856	1046	1200624	1201097	474	-1	NA	hypothetical protein
1023	CC	AGM25450	CP005077	863	960242	961534	1293	-1	NA	hypothetical protein
1023	CC	AGM26502	CP005078	906	982444	983736	1293	-1	NA	hypothetical protein
1023	Se	AKM54655	CP011856	1047	1201129	1202421	1293	-1	NA	hypothetical protein
1027	CC	AGM25568	CP005077	981	1086558	1087493	936	1	NA	hypothetical protein
1027	CC	AGM26574	CP005078	978	1070638	1071453	816	1	NA	hypothetical protein
1027	Se	AKM53902	CP011856	294	328487	329422	936	1	NA	hypothetical protein
1028	CC	AGM25569	CP005077	982	1087556	1088146	591	-1	NA	hypothetical protein
1028	CC	AGM26575	CP005078	979	1071535	1072125	591	-1	NA	hypothetical protein
1028	Se	AKM53903	CP011856	295	329540	329956	417	-1	NA	hypothetical protein
[truncated: 108 more rows]

## Sheet: Se+
Cluster	Genome	Protein	Contig	Order	Start	End	Size	Strand	Gene	Product
[truncated: 214 more rows]

[truncated: 3 more sheets: Se-, CC+, CC-]
